# Supplementary material for: Improving patient rehabilitation performance in exercise games using collaborative filtering approach
Source: PeerJ Comput Sci. 2021 Jul 14;7:e599. doi: 10.7717/peerj-cs.599 (PMC8293928; doi:10.7717/peerj-cs.599)
Supplement: Supplemental Information 1 — Numerical values of patients’ movements when they have performed the exergames using MIRA platform. All personal information was removed. [file peerj-cs-07-599-s001.csv]

Daignosis	GameID	MovementID	Side	Weakside	Difficulty	Toleranc	Min Range	Max Range	Time	VALUE	INCORRECT MOVIMENTS TIME	CORRECT MOVIMENT TIME	Still Time	Moving Time	Moving Time in Exercise	Average Acceleration	Average Accuracy	Average Congruent Accuracy	Average Congruent Correct Answer Reaction Time	Average Congruent Incorrect Answer Reaction Time	Average Congruent Reaction Time	Average Correct Answer Reaction Time	Average Deceleration	Average Incongruent Accuracy	Average Incongruent Correct Answer Reaction Time	Average Incongruent Incorrect Answer Reaction Time	Average Incongruent Reaction Time	Average Incorrect Answer Reaction Time	Average Percentage	Average Reaction Time	Average Speed	Average Variation	Distance	Maximum Percentage	Minimum Percentage	Repetitions	Points
32	106	2	51	9	2	40	0	100	300.0450889	182.8955852	117.1495037	173.8601853	9.0353999	290.7579416	173.8601853	3.530514671	0	0	0	0	0	0	-3.38425734	0	0	0	0	0	28.15521016	0	1.1941	72.79505387	363.9522098	100	0	148	462
32	106	11	51	9	1	50	0	100	300.0369253	214.7685785	85.2683468	198.3281769	16.4404016	283.4644752	198.3281769	3.693070629	0	0	0	0	0	0	-3.579684972	0	0	0	0	0	36.09627592	0	1.071	72.40961809	391.5823696	100	0	142	540
32	106	2	51	9	2	40	0	100	300.0421627	190.5737976	109.4683651	170.9494501	19.6243475	280.2845561	170.9494501	3.421855873	0	0	0	0	0	0	-3.327057999	0	0	0	0	0	28.55365139	0	1.1543	71.65931827	346.5515721	100	0	141	458
32	106	2	52	9	2	40	0	100	300.0033433	172.9455643	127.057779	163.0521152	9.8934491	289.9721025	163.0521152	3.426438337	0	0	0	0	0	0	-3.368211221	0	0	0	0	0	23.75926148	0	1.1364	65.46149406	340.0153825	93.94294418	0	139	306
32	106	11	52	9	1	50	0	100	300.0238452	223.6131648	76.4106804	204.2632145	19.3499503	280.5480411	204.2632145	3.672301629	0	0	0	0	0	0	-3.584674646	0	0	0	0	0	35.55336721	0	1.0923	67.17561205	329.378173	100	0	136	518
32	106	2	51	9	2	40	0	100	300.0416635	172.224982	127.8166815	161.033992	11.19099	288.7236524	161.033992	3.434205434	0	0	0	0	0	0	-3.328604678	0	0	0	0	0	23.45447291	0	1.195	68.51824733	398.565045	100	0	133	376
31	124	30	54	7	1	60	0	100	300.0211787	293.0200164	7.0011623	249.7939563	43.2260601	256.6444056	249.7939563	2.282821512	0	0	0	0	0	0	-2.115879479	0	0	0	0	0	35.34019841	0	0.211	66.03343603	69.77452651	100	3.855245352	124	525
32	106	2	52	9	2	40	0	100	300.0208374	156.5634716	143.4573658	148.5455747	8.0178969	291.5480183	148.5455747	3.422032889	0	0	0	0	0	0	-3.350539278	0	0	0	0	0	28.20102976	0	0.9755	62.17128921	303.3240854	100	0	117	256
32	106	2	52	7	2	40	0	100	360.0044103	232.8386081	127.1658022	171.1158336	61.7227745	298.1642207	171.1158336	2.942017763	0	0	0	0	0	0	-2.855030482	0	0	0	0	0	29.85893916	0	0.8895	86.87868439	311.7077634	100	0	115	372
31	115	34	54	7	2	100	0	100	60.0348087	46.6495473	13.3852614	45.809797	0.8397503	55.023191	45.809797	2.931070944	0	0	0	0	0	0	-2.6600403	0	0	0	0	0	43.34515809	0	0.4132	72.85250027	33.7689937	100	0	111	0
33	106	11	52	10	1	50	0	100	360.0369306	245.6040055	114.4329251	210.2865032	35.3175023	324.5824971	210.2865032	3.277967278	0	0	0	0	0	0	-3.148528303	0	0	0	0	0	31.4389149	0	0.8021	69.64409581	293.4136452	90.83427038	0	110	628
31	115	30	54	7	1	60	0	100	300.031756	286.6804888	13.3512672	246.7282291	39.9522597	259.9038044	246.7282291	2.241035175	0	0	0	0	0	0	-2.057640702	0	0	0	0	0	35.80447012	0	0.2414	68.37630343	89.02844161	100	0	109	4
33	106	2	52	10	2	40	0	100	300.0523455	185.700033	114.3523125	170.3147355	15.3852975	284.5370037	170.3147355	3.267589827	0	0	0	0	0	0	-3.184750138	0	0	0	0	0	31.42127514	0	0.934	71.62659478	277.6738743	100	0	109	604
33	106	2	52	10	2	30	0	100	360.0323764	198.5735837	161.4587927	183.2825663	15.2910174	344.6446732	183.2825663	3.229001345	0	0	0	0	0	0	-3.128887878	0	0	0	0	0	27.56691285	0	0.9056	71.38267951	319.627928	97.38493433	0	108	556
32	106	11	52	7	1	50	0	100	360.0481153	218.6528109	141.3953044	200.1701881	18.4826228	341.4494051	200.1701881	3.100419086	0	0	0	0	0	0	-2.923913825	0	0	0	0	0	30.49974438	0	0.7593	69.98096658	317.7610527	100	0	107	498
32	121	34	54	7	2	20	0	100	60.0588487	58.4511788	1.6076699	50.0521986	8.3989802	51.805769	50.0521986	1.500254907	0	0	0	0	0	0	-1.125827566	0	0	0	0	0	40.27616252	0	0.1877	64.79562017	11.34982173	92.9688482	0	105	54
37	106	2	52	4	2	40	0	100	360.0194114	210.3635317	149.6558797	201.487654	8.8758777	351.008	201.487654	3.39775791	0	0	0	0	0	0	-3.283510411	0	0	0	0	0	33.49432713	0	0.8108	70.16816538	343.2378533	100	0	103	554
32	106	2	52	7	2	40	0	100	360.0015622	179.6953009	180.3062613	171.0563042	8.6389967	351.2146387	171.0563042	3.217123146	0	0	0	0	0	0	-3.021766558	0	0	0	0	0	28.95840805	0	0.8572	75.76400788	313.9961158	99.58568855	0	103	552
32	106	11	51	7	1	50	0	100	360.0007329	254.6652021	105.3355308	212.2385219	42.4266802	317.4216886	212.2385219	2.814454198	0	0	0	0	0	0	-2.62241386	0	0	0	0	0	32.37665691	0	0.6813	73.17200863	241.4830792	91.58583093	0	102	662
36	106	11	51	9	1	50	0	100	300.0510442	191.9211953	108.1298489	178.0473656	13.8738297	286.0269169	178.0473656	3.634830098	0	0	0	0	0	0	-3.461844257	0	0	0	0	0	47.01756123	0	0.8754	62.54174019	263.6220415	100	0	101	418
33	106	2	52	10	2	40	0	100	300.017288	183.3388766	116.6784114	173.2505142	10.0883624	289.6907826	173.2505142	3.399948841	0	0	0	0	0	0	-3.365120381	0	0	0	0	0	31.53703348	0	0.9275	71.14232841	296.7833842	100	0	101	574
32	106	2	52	9	2	40	0	100	300.0643309	161.3721671	138.6921638	151.3223658	10.0498013	289.7757886	151.3223658	3.333738827	0	0	0	0	0	0	-3.231896447	0	0	0	0	0	28.69792735	0	0.9197	64.20649825	268.2171073	88.59160299	0	101	318
32	106	2	52	9	2	40	0	100	300.0314242	155.4330226	144.5984016	145.5917265	9.8412961	290.0413371	145.5917265	3.309395793	0	0	0	0	0	0	-3.269161325	0	0	0	0	0	28.25433329	0	0.9275	64.79500182	295.7427409	92.18463786	0	100	290
32	106	2	52	9	2	40	0	100	300.0351726	166.3381022	133.6970704	152.3829829	13.9551193	285.8923385	152.3829829	3.112697856	0	0	0	0	0	0	-3.005927786	0	0	0	0	0	26.05187671	0	0.8337	62.302439	251.9484603	86.0674911	0	100	252
34	106	11	52	1	1	50	0	60	300.018801	218.3366042	81.6821968	181.2998313	37.0367729	262.8751609	181.2998313	3.235351372	0	0	0	0	0	0	-3.012664116	0	0	0	0	0	23.73004036	0	0.5305	72.21360142	159.2060505	73.89033989	0	100	532
31	110	34	54	7	2	100	0	100	60.055129	41.1350745	18.9200545	40.8479022	0.2871723	59.4699131	40.8479022	2.195021367	0	0	0	0	0	0	-1.936454716	0	0	0	0	0	42.62617114	0	0.377	75.87706305	25.8460316	100	0	97	3
33	124	30	54	9	2	50	0	60	300.0534187	215.2040752	84.8493435	166.0568557	49.1472195	250.7311649	166.0568557	1.889815247	0	0	0	0	0	0	-1.792485182	0	0	0	0	0	14.1880124	0	0.1837	66.46498848	53.02701168	59.53182602	0	97	820
33	106	2	52	10	2	40	0	100	300.0505871	199.1010278	100.9495593	179.3544842	19.7465436	280.0712302	179.3544842	3.100440553	0	0	0	0	0	0	-2.981214213	0	0	0	0	0	34.07677245	0	0.8285	74.83228471	243.9980483	93.75354463	0	96	584
33	106	2	52	10	2	40	0	100	300.0022157	195.3544252	104.6477905	176.1340304	19.2203948	280.6482358	176.1340304	3.385013959	0	0	0	0	0	0	-3.255052738	0	0	0	0	0	31.51276184	0	0.8806	71.38859166	268.0435524	90.18029572	0	96	572
33	106	2	52	10	2	40	0	100	300.0212374	213.6527624	86.368475	174.5575255	39.0952369	260.8031433	174.5575255	2.797182486	0	0	0	0	0	0	-2.707867007	0	0	0	0	0	30.83590671	0	0.8087	77.66454399	236.6158469	94.33792594	0	94	594
32	106	2	52	7	2	40	0	100	300.0157538	148.3796437	151.6361101	131.4510935	16.9285502	282.8610345	131.4510935	3.324262494	0	0	0	0	0	0	-3.275706537	0	0	0	0	0	28.60292848	0	1.033639438	78.20510487	312.0664363	100	0	93	304
33	106	2	52	10	2	40	0	100	300.0366441	206.4543581	93.582286	183.3390843	23.1152738	276.7109069	183.3390843	2.86939414	0	0	0	0	0	0	-2.743054713	0	0	0	0	0	32.54805499	0	0.808104344	72.15352903	407.6137473	99.36258187	0	93	566
33	106	2	52	10	2	40	0	100	300.0262302	191.158275	108.8679552	175.9122496	15.2460254	284.5678949	175.9122496	3.373887632	0	0	0	0	0	0	-3.250522156	0	0	0	0	0	33.49215094	0	0.828103921	78.17023944	245.8143282	97.69018565	0	93	536
33	106	11	52	10	1	50	0	100	300.0075111	204.5612733	95.4462378	183.2710749	21.2901984	278.5761567	183.2710749	3.155931004	0	0	0	0	0	0	-2.966484566	0	0	0	0	0	33.6958977	0	0.772180325	69.9004905	242.0702239	100	0	92	600
33	106	2	52	10	2	40	0	100	300.0050715	204.8705679	95.1345036	179.4258587	25.4447092	274.4182036	179.4258587	3.108146993	0	0	0	0	0	0	-3.004397913	0	0	0	0	0	33.32448181	0	0.831729602	72.19161988	247.9980268	96.08053954	0	92	596
37	106	31	51	4	2	40	0	100	360.0492065	221.6455912	138.4036153	184.0209223	37.6246689	322.2829617	184.0209223	2.42418239	0	0	0	0	0	0	-2.305439144	0	0	0	0	0	33.20770257	0	0.350382114	80.69868342	147.8275993	100	0	91	450
34	106	11	51	1	1	50	0	60	300.0519238	170.9189798	129.132944	137.6773824	33.2415974	266.7196014	137.6773824	2.921400403	0	0	0	0	0	0	-2.70679721	0	0	0	0	0	13.17157109	0	0.560330806	69.74885025	192.6040678	100	0	91	318
32	106	2	51	12	2	40	0	100	360.0225506	208.1779469	151.8446037	199.5513201	8.6266268	351.263899	199.5513201	3.278798858	0	0	0	0	0	0	-3.143696939	0	0	0	0	0	34.50399106	0	0.772929317	69.81147487	297.047795	89.72945844	0	91	512
37	106	2	52	4	2	40	0	100	300.0459714	192.7535502	107.2924212	179.6240859	13.1294643	286.7724765	179.6240859	3.458107476	0	0	0	0	0	0	-3.250586531	0	0	0	0	0	33.86799406	0	0.893413098	73.01468887	274.4285851	96.85106108	0	90	470
32	106	2	51	7	2	40	0	100	300.0261029	204.5208852	95.5052177	180.9641735	23.5567117	276.3424011	180.9641735	2.880388188	0	0	0	0	0	0	-2.76961602	0	0	0	0	0	32.27503165	0	0.71965946	74.47011878	220.9656898	95.45723103	0	90	574
33	106	2	52	10	2	40	0	100	300.0423863	198.2428605	101.7995258	173.0297433	25.2131172	274.6003367	173.0297433	2.969241092	0	0	0	0	0	0	-2.86093823	0	0	0	0	0	31.36327614	0	0.789404827	76.67994246	241.26904	95.2159152	0	89	556
33	106	11	52	9	1	50	0	100	360.0070542	249.5436126	110.4634416	210.8109382	38.7326744	321.143661	210.8109382	2.770768587	0	0	0	0	0	0	-2.583915228	0	0	0	0	0	33.58687977	0	0.635964149	75.46610094	255.4985251	92.40005434	0	88	584
33	106	11	52	10	1	50	0	100	300.0194297	213.1875447	86.831885	178.9630255	34.2245192	265.6603458	178.9630255	2.983826788	0	0	0	0	0	0	-2.784076238	0	0	0	0	0	32.24773072	0	0.728789082	68.55924508	238.1493703	100	0	87	570
32	106	11	51	7	1	50	0	100	300.0534762	198.556245	101.4972312	185.6997996	12.8564454	287.0801822	185.6997996	3.369002164	0	0	0	0	0	0	-3.291366725	0	0	0	0	0	36.93465396	0	0.797980724	62.91682528	241.2919656	100	0	87	452
32	106	2	51	7	2	40	0	100	300.0498544	251.6084872	48.4413672	185.7194015	65.8890857	234.0166258	185.7194015	2.564431645	0	0	0	0	0	0	-2.453838064	0	0	0	0	0	33.24160842	0	0.645103691	75.14558756	210.2780828	94.92578774	0	87	542
32	106	11	52	4	1	50	0	100	300.0102436	174.3013325	125.7089111	156.9680554	17.3332771	282.4102662	156.9680554	3.181135851	0	0	0	0	0	0	-2.988351604	0	0	0	0	0	38.39443435	0	0.737291283	62.61453507	255.6125496	100	0	86	444
32	106	11	51	9	1	50	0	100	300.0279699	216.2145743	83.8133956	185.0063546	31.2082197	268.6626333	185.0063546	2.908332348	0	0	0	0	0	0	-2.748249811	0	0	0	0	0	33.15731911	0	0.70523656	72.21773815	209.0835486	100	0	85	552
33	106	2	52	10	2	40	0	100	300.05794	198.8897147	101.1682253	180.8802742	18.0094405	281.8752167	180.8802742	3.121719919	0	0	0	0	0	0	-2.989932767	0	0	0	0	0	32.1992185	0	0.756074171	77.5491941	218.1989774	92.7032563	0	85	538
33	106	11	51	9	1	50	0	100	360.0273139	254.6775175	105.3497964	243.6968307	10.9806868	348.9114988	243.6968307	3.147421207	0	0	0	0	0	0	-2.903260013	0	0	0	0	0	37.68048196	0	0.653662593	77.01006481	278.1125453	99.04453239	0	84	574
37	106	2	52	4	2	40	0	100	240.0633025	142.9552276	97.1080749	133.1896887	9.7655389	230.1519724	133.1896887	3.397073672	0	0	0	0	0	0	-3.223746673	0	0	0	0	0	32.07958497	0	0.9104954	73.91899077	247.7715414	100	0	82	386
32	106	11	51	7	1	50	0	100	360.0333679	202.3864658	157.6469021	192.9529987	9.4334671	350.4926304	192.9529987	3.236883063	0	0	0	0	0	0	-3.164239988	0	0	0	0	0	26.57493252	0	0.688304355	59.39413335	254.1395287	100	0	82	196
32	106	2	52	7	2	40	0	100	300.0352029	157.0077326	143.0274703	134.5638119	22.4439207	277.5065681	134.5638119	2.981162093	0	0	0	0	0	0	-2.802595168	0	0	0	0	0	28.68997678	0	0.783173716	75.70948858	234.5234287	100	0	82	324
33	106	11	52	10	1	50	0	100	300.0127325	190.8528369	109.1598956	174.6601817	16.1926552	283.6628619	174.6601817	3.450507	0	0	0	0	0	0	-3.291284685	0	0	0	0	0	33.42005434	0	0.781830604	70.51772392	228.2285647	95.54410675	0	82	484
35	106	11	51	10	1	40	0	100	300.045041	139.4391407	160.6059003	136.8014518	2.6376889	297.2967182	136.8014518	3.29339882	0	0	0	0	0	0	-3.098707588	0	0	0	0	0	27.44052512	0	0.826604122	70.49231995	270.7247865	100	0	81	284
33	106	11	51	9	1	50	0	100	300.0465862	199.153865	100.8927212	167.435673	31.718192	268.1910809	167.435673	3.199853302	0	0	0	0	0	0	-3.109803176	0	0	0	0	0	44.54674225	0	0.745342105	72.37041368	244.5608099	100	0	80	538
37	106	2	51	4	2	40	0	100	300.051354	181.9224661	118.1288879	178.6945079	3.2279582	296.6808082	178.6945079	3.218153688	0	0	0	0	0	0	-3.022891083	0	0	0	0	0	31.95931767	0	0.68207661	70.10014197	203.9985868	89.43574824	0	80	462
33	106	2	51	10	2	30	0	100	360.0500907	237.3257123	122.7243784	218.6784306	18.6472817	341.2989844	218.6784306	2.58726581	0	0	0	0	0	0	-2.397159939	0	0	0	0	0	37.54476006	0	0.555078038	66.29093322	242.9317264	100	0	79	496
35	106	11	52	10	1	50	0	100	300.0536645	171.2501427	128.8035218	165.4616962	5.7884465	294.1480599	165.4616962	3.356794337	0	0	0	0	0	0	-3.2180618	0	0	0	0	0	37.14325345	0	0.855853108	72.35851767	280.8062907	96.6911269	0	79	454
33	106	2	51	10	2	40	0	100	300.0296924	236.0392376	63.9904548	200.0259206	36.013317	263.7685716	200.0259206	2.673127761	0	0	0	0	0	0	-2.45083001	0	0	0	0	0	34.28673317	0	0.596638506	71.47802589	182.9900272	91.78551794	0	79	524
32	106	9	51	7	2	20	0	100	360.0310032	263.5531938	96.4778094	226.1788479	37.3743459	322.5426916	226.1788479	2.371383041	0	0	0	0	0	0	-2.157599528	0	0	0	0	0	47.52553117	0	0.297262353	65.41109428	109.1426766	95.89163504	6.701779603	78	482
32	106	11	52	4	1	50	0	100	300.0579354	155.1857465	144.8721889	130.6658813	24.5198652	275.3834749	130.6658813	2.856158321	0	0	0	0	0	0	-2.638059027	0	0	0	0	0	32.30023466	0	0.822631401	83.66438837	246.2025481	100	0	78	302
33	106	2	51	10	2	40	0	100	300.0565732	212.2991745	87.7573987	185.0829872	27.2161873	272.5679182	185.0829872	2.600331435	0	0	0	0	0	0	-2.383422495	0	0	0	0	0	34.74303931	0	0.574474126	71.0211398	173.6529353	92.33347304	0	78	504
32	106	2	52	9	2	40	0	100	300.0624303	197.7621478	102.3002825	175.2891671	22.4729807	277.3508812	175.2891671	2.843724167	0	0	0	0	0	0	-2.748692276	0	0	0	0	0	34.11055695	0	0.740433641	84.03312011	226.3198159	100	0	77	452
32	106	11	51	4	1	50	0	100	360.0258701	184.0278612	175.9980089	169.921133	14.1067282	345.6697422	169.921133	3.14489697	0	0	0	0	0	0	-3.038817005	0	0	0	0	0	28.55470123	0	0.631137524	66.13416328	247.7262124	100	0	77	264
31	126	15	52	7	2	20	0	100	60.0933798	32.3590935	27.7342863	29.4276553	2.9314382	57.2609856	29.4276553	4.077640462	0	0	0	0	0	0	-3.831165987	0	0	0	0	0	43.17461982	0	1.207915944	80.24654332	72.22019543	100	0	77	0
32	124	9	52	7	2	20	0	100	60.0201658	54.9595023	5.0606635	54.1287372	0.8307651	59.4151935	54.1287372	4.25716197	0	0	0	0	0	0	-4.258416849	0	0	0	0	0	52.84665481	0	1.242553033	63.75465163	77.98985795	100	8.1242145	76	220
31	121	34	54	7	2	100	0	100	60.000478	44.363625	15.636853	41.7311672	2.6324578	57.2769644	41.7311672	2.194034692	0	0	0	0	0	0	-1.661541903	0	0	0	0	0	50.57811776	0	0.460638937	66.95445167	27.97623252	100	0	76	56
33	106	2	52	9	2	40	0	100	360.0104507	142.5711009	217.4393498	134.0948332	8.4762677	351.4223656	134.0948332	2.972261567	0	0	0	0	0	0	-2.775869937	0	0	0	0	0	23.77091454	0	0.692419399	66.52240986	268.1609342	100	0	76	292
33	106	2	51	9	2	40	0	100	300.0120491	165.5678639	134.4441852	154.6976624	10.8702015	288.9944137	154.6976624	3.436996849	0	0	0	0	0	0	-3.290877935	0	0	0	0	0	40.58129244	0	0.832894176	68.92960698	244.7020159	100	0	76	434
33	106	2	51	10	2	40	0	100	300.0090588	222.4081597	77.6008991	196.6053566	25.8028031	274.0542509	196.6053566	2.627280212	0	0	0	0	0	0	-2.355749238	0	0	0	0	0	34.83986589	0	0.568464603	71.38717897	191.7676975	100	0	76	498
33	106	2	51	9	2	40	0	100	300.0105434	171.8354735	128.1750699	168.548581	3.2868925	296.5872482	168.548581	3.58418385	0	0	0	0	0	0	-3.45436484	0	0	0	0	0	40.28386685	0	0.825002547	70.05529289	247.9826175	100	0	75	514
33	106	2	51	10	2	40	0	100	300.034971	219.5701222	80.4648488	192.435376	27.1347462	272.6859918	192.435376	2.500916802	0	0	0	0	0	0	-2.280352893	0	0	0	0	0	35.20198197	0	0.552631134	72.2283866	164.415841	100	0	75	498
33	106	2	52	10	2	40	0	100	300.057944	188.5850826	111.4728614	172.4519824	16.1331002	283.7355492	172.4519824	3.065445093	0	0	0	0	0	0	-2.936098408	0	0	0	0	0	34.71771344	0	0.727846485	76.47176789	232.3015282	100	0	75	440
32	106	2	51	7	2	40	0	100	300.0553617	203.5597045	96.4956572	176.1351625	27.424542	272.3993314	176.1351625	2.919622347	0	0	0	0	0	0	-2.75069778	0	0	0	0	0	36.50488989	0	0.65811584	73.00730101	249.5121488	100	0	75	448
33	106	2	51	10	2	40	0	100	300.0335659	234.0388035	65.9947624	205.4500978	28.5887057	271.290411	205.4500978	2.637141699	0	0	0	0	0	0	-2.373102956	0	0	0	0	0	36.1749496	0	0.587517142	72.14756783	189.1068729	98.41864734	0	75	496
33	106	2	51	10	2	40	0	100	300.0130352	224.4420358	75.5709994	197.9563683	26.4856675	273.373946	197.9563683	2.708600758	0	0	0	0	0	0	-2.527578676	0	0	0	0	0	35.75206912	0	0.600656198	71.372892	181.2006873	96.14990005	0	75	496
33	106	2	51	10	2	40	0	100	300.0550426	221.1034899	78.9515527	196.8336178	24.2698721	275.6448527	196.8336178	2.62620972	0	0	0	0	0	0	-2.444414239	0	0	0	0	0	34.63186641	0	0.601752032	70.14691716	197.9801226	91.83816209	0	75	488
32	102	34	54	7	2	20	0	100	60.0522372	38.7685761	21.2836611	31.5642299	7.2043462	57.8528218	31.5642299	3.356889468	0	0	0	0	0	0	-3.301121273	0	0	0	0	0	48.6279905	0	0.295479825	87.98091482	25.4441224	100	0	74	33
32	106	11	52	7	1	50	0	100	300.004682	214.5263318	85.4783502	204.5002636	10.0260682	289.8774675	204.5002636	3.401655522	0	0	0	0	0	0	-3.290176479	0	0	0	0	0	44.15786149	0	0.713620022	61.40158937	205.018303	100	0	74	440
32	106	11	51	9	1	50	0	100	300.012707	217.4357227	82.5769843	188.0279171	29.4078056	270.4692333	188.0279171	3.089898967	0	0	0	0	0	0	-2.840295375	0	0	0	0	0	35.74131704	0	0.650937006	71.64885211	186.9303695	94.41689117	0	74	488
32	106	2	51	7	2	40	0	100	300.0109573	175.320117	124.6908403	146.3707389	28.9493781	270.9247611	146.3707389	3.148911715	0	0	0	0	0	0	-3.082684128	0	0	0	0	0	31.36398587	0	0.751420425	74.23899441	231.487042	100	0	73	418
33	106	11	52	10	1	50	0	100	300.0463849	210.0237737	90.0226112	181.1655543	28.8582194	271.0594756	181.1655543	2.698310544	0	0	0	0	0	0	-2.426271325	0	0	0	0	0	34.46498869	0	0.527892246	69.15808143	153.9616333	89.60153465	0	73	458
37	106	2	52	4	2	40	0	60	240.0171724	129.2926278	110.7245446	124.6432993	4.6493285	235.2229433	124.6432993	3.399881973	0	0	0	0	0	0	-3.294741071	0	0	0	0	0	22.41262325	0	0.768696576	81.4345939	210.3603639	84.25282917	0	73	320
32	106	11	52	4	1	50	0	100	360.050654	161.4688389	198.5818151	147.563364	13.9054749	346.0493492	147.563364	3.375794209	0	0	0	0	0	0	-3.285393969	0	0	0	0	0	24.19954918	0	0.706567415	70.32852048	258.0004786	100	0	72	258
33	106	20	53	10	2	50	0	100	240.0121614	156.2857675	83.7263939	73.9955324	82.2902351	157.6078405	73.9955324	1.313694825	0	0	0	0	0	0	-1.184918978	0	0	0	0	0	27.37476338	0	0.195300261	92.90435913	45.05303705	100	0	72	280
32	110	34	54	7	2	20	0	100	60.0119387	26.9916326	33.0203061	26.6601342	0.3314984	59.8171838	26.6601342	1.694724305	0	0	0	0	0	0	-1.49894943	0	0	0	0	0	40.75375196	0	1.371409875	87.56788004	65.10708975	100	0	70	9
32	106	2	51	9	2	40	0	100	300.0479718	191.6875277	108.3604441	149.8944277	41.7931	258.0016344	149.8944277	2.723081269	0	0	0	0	0	0	-2.59934132	0	0	0	0	0	29.82671691	0	0.685156511	79.20614209	206.6544328	100	0	70	430
32	106	2	52	9	2	40	0	100	300.0341971	214.6990193	85.3351778	180.0715708	34.6274485	265.2922306	180.0715708	2.955686518	0	0	0	0	0	0	-2.802964915	0	0	0	0	0	40.05272883	0	0.657069587	74.90750005	200.3747365	100	0	69	428
32	106	2	52	10	2	40	0	100	300.0511074	201.3367227	98.7143847	184.5681184	16.7686043	283.1869049	184.5681184	2.685197546	0	0	0	0	0	0	-2.464089572	0	0	0	0	0	38.84653248	0	0.525425396	69.55655192	153.4664701	98.10757336	0	69	434
31	102	34	54	7	2	100	0	100	60.0611775	52.2376655	7.823512	31.2206303	21.0170352	47.7962169	31.2206303	1.868329972	0	0	0	0	0	0	-1.562700703	0	0	0	0	0	36.71612221	0	0.123719615	70.22224111	14.21611066	100	0	68	22
32	106	11	52	10	1	50	0	100	300.0039268	202.2190783	97.7848485	195.2730022	6.9460761	292.9432161	195.2730022	3.097423548	0	0	0	0	0	0	-2.901587558	0	0	0	0	0	42.53365438	0	0.644583616	63.39622407	195.9996721	100	0	68	460
34	106	2	52	3	2	30	0	100	300.0174014	131.9664701	168.0509313	99.3082751	32.658195	252.795223	99.3082751	3.316584695	0	0	0	0	0	0	-3.208761846	0	0	0	0	0	23.14249588	0	0.913212584	72.79720192	272.3623069	100	0	68	242
32	106	11	51	9	2	40	0	100	300.0355431	183.8294882	116.2060549	173.3797736	10.4497146	289.469672	173.3797736	2.965044909	0	0	0	0	0	0	-2.744943299	0	0	0	0	0	35.31148179	0	0.6087647	75.94731998	197.4167038	100	0	68	458
37	106	2	51	4	2	40	0	100	360.0443046	199.8053427	160.2389619	186.6741063	13.1312364	346.794778	186.6741063	2.722949466	0	0	0	0	0	0	-2.573028388	0	0	0	0	0	30.6466481	0	0.748712727	67.50395901	458.8019458	100	0	67	494
33	106	11	52	10	1	50	0	100	300.0387465	209.4663362	90.5724103	188.1818468	21.2844894	278.6604019	188.1818468	2.779889077	0	0	0	0	0	0	-2.569200006	0	0	0	0	0	37.57284372	0	0.608667062	73.52126378	207.000526	100	0	67	448
32	106	2	51	7	2	40	0	100	300.0189203	170.082722	129.9361983	143.1078013	26.9749207	272.9273301	143.1078013	2.910969297	0	0	0	0	0	0	-2.770958697	0	0	0	0	0	28.83667864	0	0.637651134	74.33621006	200.9480858	93.3185424	0	67	398
35	106	11	51	10	1	50	0	100	300.0269894	150.0916502	149.9353392	144.7065443	5.3851059	294.5306338	144.7065443	3.086661222	0	0	0	0	0	0	-2.855151177	0	0	0	0	0	29.39775833	0	0.699667623	75.08654705	210.102172	92.93240428	0	67	390
32	106	11	51	4	1	50	0	100	300.0553546	163.3382724	136.7170822	137.1093537	26.2289187	273.6932461	137.1093537	2.938947594	0	0	0	0	0	0	-2.812788953	0	0	0	0	0	24.57974826	0	0.659834235	65.24090297	226.8250191	100	0	66	210
33	106	2	51	10	1	60	0	100	300.0414835	214.4768929	85.5645906	201.7787628	12.6981301	287.0862874	201.7787628	2.908495695	0	0	0	0	0	0	-2.57726232	0	0	0	0	0	34.95492205	0	0.539745874	68.60643064	159.5902641	100	0	66	438
32	106	11	52	7	1	50	0	100	300.0122168	194.6321945	105.3800223	187.5741615	7.058033	292.8341508	187.5741615	3.029441748	0	0	0	0	0	0	-2.879732132	0	0	0	0	0	38.13968012	0	0.636014372	73.47622333	185.6306803	100	0	66	454
33	106	9	51	10	2	30	0	100	300.0082693	236.2989086	63.7093607	190.8826825	45.4162261	254.3923799	190.8826825	2.176467659	0	0	0	0	0	0	-1.902183441	0	0	0	0	0	44.34113866	0	0.280352443	67.1404624	93.13167265	97.83879805	9.248631676	65	404
32	106	2	51	7	2	40	0	100	300.0244159	159.2177337	140.8066822	139.4031295	19.8146042	280.1110364	139.4031295	3.082116637	0	0	0	0	0	0	-2.97212607	0	0	0	0	0	38.64445146	0	0.669183019	69.71616116	193.5684234	100	0	65	260
33	106	2	51	10	2	40	0	100	300.0412605	212.4912795	87.549981	192.6360097	19.8552698	279.9546162	192.6360097	2.770893271	0	0	0	0	0	0	-2.496061142	0	0	0	0	0	36.18120046	0	0.563164863	71.25739848	165.3691469	93.04528243	0	65	424
32	106	11	51	7	1	50	0	100	1.2428315	168.9006005	-167.657769	161.035085	7.8655155	1.0101252	161.035085	2.817400528	0	0	0	0	0	0	-3.395272817	0	0	0	0	0	8.691545402	0	0.675711601	69.08951151	0.6672882	8.691545402	8.691545402	64	478
32	106	11	52	10	1	50	0	100	300.0241369	213.3293426	86.6947943	205.6229848	7.7063578	292.2023145	205.6229848	2.999305941	0	0	0	0	0	0	-2.844364096	0	0	0	0	0	45.61281396	0	0.58711363	62.30156576	170.3496054	100	0	64	400
33	106	2	52	4	2	40	0	100	360.0281786	207.6740313	152.3541473	192.8869501	14.7870812	345.1386185	192.8869501	2.881294867	0	0	0	0	0	0	-2.705106038	0	0	0	0	0	41.29453326	0	0.532052696	63.77558112	203.7224959	96.35328303	0	63	412
33	106	2	51	10	2	40	0	100	300.0544378	213.0955589	86.9588789	197.0218101	16.0737488	283.8294334	197.0218101	2.724665785	0	0	0	0	0	0	-2.45929605	0	0	0	0	0	39.62448208	0	0.532070729	64.53851211	184.3226691	86.98584712	0	63	402
35	106	11	52	10	1	40	0	100	300.0148246	150.1046638	149.9101608	144.8469863	5.2576775	294.6530664	144.8469863	3.00746541	0	0	0	0	0	0	-2.86368777	0	0	0	0	0	38.25302595	0	0.701623787	67.24539549	219.9198179	99.06455174	0	62	360
33	106	2	51	10	2	40	0	100	300.0475256	216.9502273	83.0972983	202.0499055	14.9003218	284.9216852	202.0499055	2.646289239	0	0	0	0	0	0	-2.333552885	0	0	0	0	0	37.13787879	0	0.520291802	72.14598789	160.9712131	91.41625226	0	62	410
32	106	14	51	10	2	30	0	60	300.0413652	225.3769989	74.6643663	160.6351931	64.7418058	235.1992306	160.6351931	1.993656649	0	0	0	0	0	0	-1.839033574	0	0	0	0	0	22.66844661	0	0.297173244	75.00549226	101.2547409	69.76074944	0	62	378
32	106	2	51	9	2	40	0	100	300.0519531	160.6369955	139.4149576	153.1214712	7.5155243	292.3191514	153.1214712	2.923948786	0	0	0	0	0	0	-2.722301845	0	0	0	0	0	34.82869966	0	0.661457669	76.7290178	203.8684929	100	0	61	356
32	106	11	52	9	1	50	0	100	300.0514272	222.4537174	77.5977098	189.4153467	33.0383707	266.892925	189.4153467	2.746857404	0	0	0	0	0	0	-2.545209107	0	0	0	0	0	37.22879409	0	0.464542519	65.725282	138.1751914	91.96135553	0	61	398
33	106	2	51	9	2	40	0	100	300.0532302	158.6698422	141.383388	149.0493887	9.6204535	290.2405987	149.0493887	3.429403979	0	0	0	0	0	0	-3.303567895	0	0	0	0	0	41.46912691	0	0.769933441	64.87609913	249.9357956	100	0	60	440
32	106	11	52	9	1	50	0	100	300.0267283	203.6979526	96.3287757	186.1973542	17.5005984	282.4037534	186.1973542	3.110253355	0	0	0	0	0	0	-2.948836642	0	0	0	0	0	35.80422211	0	0.56587751	65.37235213	170.6884314	90.70923371	0	60	404
32	106	31	52	7	2	50	0	100	300.0147965	206.6711422	93.3436543	151.5848445	55.0862977	244.7936	151.5848445	1.783694659	0	0	0	0	0	0	-1.685620762	0	0	0	0	0	29.84197366	0	0.196175503	80.19244874	81.66769676	100	0	59	314
32	106	11	52	9	1	50	0	100	300.0109828	166.4632682	133.5477146	160.0043779	6.4588903	293.4304719	160.0043779	3.540688508	0	0	0	0	0	0	-3.425373383	0	0	0	0	0	42.90570796	0	0.615298901	64.08436923	178.6511189	100	0	59	400
33	106	2	52	10	2	40	0	100	300.0244695	191.4647673	108.5597022	176.5912612	14.8735061	285.0174477	176.5912612	2.616888654	0	0	0	0	0	0	-2.395012107	0	0	0	0	0	37.51564793	0	0.542778039	75.59081936	161.1648391	98.68177417	0	59	390
33	106	11	51	10	1	50	0	100	300.0514262	203.7318736	96.3195526	187.2997221	16.4321515	283.483815	187.2997221	2.761360729	0	0	0	0	0	0	-2.5722876	0	0	0	0	0	40.64543318	0	0.558937171	64.31715248	215.0240388	100	0	58	386
32	106	31	51	7	2	50	0	100	300.0497996	187.8964534	112.1533462	139.5960091	48.3004443	251.6116248	139.5960091	2.054187961	0	0	0	0	0	0	-1.942003779	0	0	0	0	0	23.50257282	0	0.244070116	78.50377003	121.6588522	100	0	58	256
33	106	11	52	4	1	50	0	100	300.02714	199.2324309	100.7947091	178.771489	20.4609419	279.4531582	178.771489	3.123323098	0	0	0	0	0	0	-2.96372377	0	0	0	0	0	45.86261344	0	0.533939553	66.24137681	160.1340632	93.26968087	0	58	404
34	106	2	52	9	2	40	0	100	300.0198903	215.3439725	84.6759178	194.5697347	20.7742378	279.0045744	194.5697347	2.511718465	0	0	0	0	0	0	-2.28117371	0	0	0	0	0	36.676085	0	0.485400332	65.50681731	149.6996736	84.65376659	0	58	388
33	106	2	52	9	2	40	0	100	300.0104085	153.1711402	146.8392683	146.1275222	7.043618	292.8567117	146.1275222	3.064351651	0	0	0	0	0	0	-2.898282661	0	0	0	0	0	29.38493406	0	0.654092863	67.84747503	192.223646	95.33751987	0	57	270
33	106	2	51	10	2	40	0	100	300.004593	165.7367987	134.2677943	150.8536164	14.8831823	284.9139026	150.8536164	2.408416145	0	0	0	0	0	0	-2.189838506	0	0	0	0	0	34.88775857	0	0.47652022	69.39236379	141.8505381	87.33426459	0	57	370
33	106	30	54	9	2	50	0	60	300.0384201	217.691384	82.3470361	164.9958055	52.6955785	247.2259379	164.9958055	1.351795407	0	0	0	0	0	0	-1.093006705	0	0	0	0	0	20.78237167	0	0.12952758	80.06025445	40.85325234	74.52861786	0	57	382
33	106	11	51	10	1	50	0	100	300.0479269	207.6421035	92.4058234	191.9112038	15.7308997	284.172169	191.9112038	2.727604043	0	0	0	0	0	0	-2.579556887	0	0	0	0	0	40.8072066	0	0.49808224	63.67801164	160.2534742	100	0	56	380
32	106	2	52	10	2	40	0	100	300.0384536	172.4491205	127.5893331	162.3558122	10.0933083	289.7913525	162.3558122	3.165004409	0	0	0	0	0	0	-3.063995951	0	0	0	0	0	38.75751343	0	0.594393308	70.52620307	211.0087547	100	0	56	350
32	106	2	52	7	2	40	0	100	300.0476084	206.2743821	93.7732263	175.070158	31.2042241	268.6874122	175.070158	2.588890731	0	0	0	0	0	0	-2.380860225	0	0	0	0	0	38.50526476	0	0.496518623	70.80585617	147.5002994	99.66101456	0	56	376
32	106	11	51	9	1	50	0	100	300.0186621	187.1947147	112.8239474	169.7903668	17.4043479	282.5215394	169.7903668	3.041100108	0	0	0	0	0	0	-2.868504694	0	0	0	0	0	38.11276917	0	0.533013512	67.08524489	163.1302466	91.38003434	0	56	340
34	106	2	51	9	2	40	0	100	360.0032937	234.5382972	125.4649965	207.8359083	26.7023889	333.1735095	207.8359083	2.356061253	0	0	0	0	0	0	-2.102020127	0	0	0	0	0	35.75758446	0	0.435402457	72.73507543	172.741969	100	0	55	360
32	106	2	51	7	2	40	0	100	300.0029027	182.1915983	117.8113044	171.0860022	11.1055961	288.7465661	171.0860022	2.936378019	0	0	0	0	0	0	-2.765074466	0	0	0	0	0	37.295679	0	0.633415774	65.25066466	207.298811	100	0	55	406
32	106	11	51	7	1	50	0	100	300.017548	167.9367381	132.0808099	161.248225	6.6885131	293.2349648	161.248225	2.945159835	0	0	0	0	0	0	-2.767942633	0	0	0	0	0	33.68797062	0	0.577469327	73.07954932	179.4511249	100	0	55	326
32	106	2	52	7	2	40	0	100	300.0116673	154.3189852	145.6926821	133.0233627	21.2956225	278.504824	133.0233627	2.582764152	0	0	0	0	0	0	-2.341333943	0	0	0	0	0	26.95241631	0	0.542085537	69.50462018	160.8515145	95.59156207	0	55	266
34	106	2	52	9	2	40	0	100	360.0437327	225.8507351	134.1929976	207.2324515	18.6182836	341.1795799	207.2324515	2.3851269	0	0	0	0	0	0	-2.157078654	0	0	0	0	0	30.36163581	0	0.460762399	75.80305389	165.4261568	89.10308894	0	55	354
34	106	2	51	9	2	40	0	100	360.0311131	225.7066438	134.3244693	206.2079902	19.4986536	340.2966156	206.2079902	2.466136074	0	0	0	0	0	0	-2.164804863	0	0	0	0	0	32.18571245	0	0.471474646	74.90604037	180.7913072	100	0	54	356
33	106	11	52	4	1	50	0	100	300.0380356	188.2975626	111.740473	170.9382659	17.3592967	282.5468725	170.9382659	3.097186901	0	0	0	0	0	0	-2.876419433	0	0	0	0	0	40.23407255	0	0.546082835	70.73016959	219.9787417	100	0	54	360
32	106	11	51	7	1	50	0	100	300.0181446	179.9201976	120.097947	162.2504309	17.6697667	282.2492848	162.2504309	3.320486096	0	0	0	0	0	0	-3.144383297	0	0	0	0	0	39.76045382	0	0.601383744	61.57999335	175.4747349	95.40700325	0	54	460
32	124	17	52	7	2	20	0	100	60.055728	43.9511987	16.1045293	36.2963557	7.654843	52.8805109	36.2963557	3.667999613	0	0	0	0	0	0	-3.514503511	0	0	0	0	0	40.34914117	0	0.769753962	71.62130032	53.4263041	88.15424879	0	54	192
32	106	2	51	7	2	40	0	100	300.0386024	189.3754215	110.6631809	163.258011	26.1174105	273.8026925	163.258011	2.903512934	0	0	0	0	0	0	-2.726898308	0	0	0	0	0	39.95534698	0	0.593773229	64.32058938	209.3624801	100	0	53	338
33	106	2	51	9	2	40	0	100	190.3629341	112.6575689	77.7053652	110.8205538	1.8370151	188.2487768	110.8205538	3.654939218	0	0	0	0	0	0	-3.569227592	0	0	0	0	0	39.5489373	0	0.903366195	70.49981491	173.9044214	91.53560064	0	53	326
32	106	2	51	7	2	40	0	100	180.0467955	138.1719598	41.8748357	118.7649855	19.4069743	160.4958531	118.7649855	2.916627849	0	0	0	0	0	0	-2.811217416	0	0	0	0	0	32.33220767	0	0.70391933	73.95555307	126.7275336	91.47669238	0	53	340
32	110	11	51	9	2	40	0	100	300.0575555	183.4300919	116.6274636	174.0571035	9.3729884	290.5540143	174.0571035	3.051038114	0	0	0	0	0	0	-2.893262257	0	0	0	0	0	60.44177671	0	0.617694858	67.05191961	187.7662176	100	0	52	852
32	106	2	51	9	2	40	0	100	300.0021216	171.7346045	128.2675171	149.2813715	22.453233	277.4385421	149.2813715	3.034012926	0	0	0	0	0	0	-2.791102603	0	0	0	0	0	41.29838437	0	0.541314005	71.97011721	162.8733988	100	0	52	326
32	106	2	51	7	2	40	0	100	240.0163792	169.7239762	70.292403	133.9062536	35.8177226	204.0806411	133.9062536	2.562077869	0	0	0	0	0	0	-2.384706014	0	0	0	0	0	35.80597636	0	0.552815264	70.43972999	146.4626731	91.23117365	0	52	362
34	106	11	52	9	1	50	0	100	300.0343336	183.964117	116.0702166	160.0156895	23.9484275	275.9531031	160.0156895	2.553988	0	0	0	0	0	0	-2.392455772	0	0	0	0	0	32.48920156	0	0.474634233	67.11657902	158.1288606	100	0	51	336
32	106	11	51	7	1	50	0	100	300.0544543	196.9226489	103.1318054	172.6351012	24.2875477	275.642123	172.6351012	2.90756266	0	0	0	0	0	0	-2.658161726	0	0	0	0	0	43.58422327	0	0.445981373	64.74031076	159.6739528	100	0	51	356
32	106	2	51	7	2	40	0	100	360.0033425	155.6526931	204.3506494	131.9830805	23.6696126	336.207214	131.9830805	2.920880394	0	0	0	0	0	0	-2.711005868	0	0	0	0	0	32.19535845	0	0.615921049	75.68213097	234.1459365	99.65908031	0	51	386
34	106	2	52	9	2	40	0	100	360.004535	239.5213961	120.4831389	210.248508	29.2728881	330.6226396	210.248508	2.044647627	0	0	0	0	0	0	-1.898044803	0	0	0	0	0	34.02472717	0	0.392015375	71.0392764	140.9839903	88.27095183	0	51	340
31	124	15	52	7	2	20	0	100	60.0143118	38.1076964	21.9066154	34.904553	3.2031434	56.9088968	34.904553	3.697337049	0	0	0	0	0	0	-3.563824081	0	0	0	0	0	48.72709056	0	0.659315061	77.21121929	39.51129248	100	0.580086288	50	144
32	124	16	52	7	2	20	0	100	60.0062319	30.927305	29.0789269	23.6260163	7.3012887	52.6664522	23.6260163	3.626698249	0	0	0	0	0	0	-3.699091756	0	0	0	0	0	38.59284641	0	0.788212816	81.57855095	47.39866466	99.90070359	0	50	144
33	106	11	52	9	1	50	0	100	300.0066447	152.4480644	147.5585803	141.6781055	10.7699589	289.1165843	141.6781055	3.42118824	0	0	0	0	0	0	-3.338868697	0	0	0	0	0	39.20122726	0	0.652694845	61.78193965	217.0581631	100	0	49	334
33	106	11	51	10	1	50	0	100	300.0153837	211.3247564	88.6906273	189.3122267	22.0125297	277.8735609	189.3122267	2.388943075	0	0	0	0	0	0	-2.098120417	0	0	0	0	0	39.47843686	0	0.40909419	65.68043914	129.3842003	100	0	49	346
34	106	11	52	1	1	50	0	100	240.0342584	155.970651	84.0636074	130.4640042	25.5066468	214.4023207	130.4640042	2.719587526	0	0	0	0	0	0	-2.567996099	0	0	0	0	0	35.38126207	0	0.552912184	70.47125194	147.4375748	100	0	49	184
32	106	31	52	8	2	50	0	60	300.0199873	207.480371	92.5396163	150.2135518	57.2668192	242.61849	150.2135518	1.034759801	0	0	0	0	0	0	-0.84121255	0	0	0	0	0	24.25179335	0	0.10229794	73.18148661	36.74242188	68.73207755	0	49	332
34	106	2	51	3	2	30	0	100	300.0072073	81.4507654	218.5564419	69.6412851	11.8094803	288.0978867	69.6412851	3.564146804	0	0	0	0	0	0	-3.510248355	0	0	0	0	0	26.90335313	0	0.971510845	91.43690745	304.1592838	100	0	48	108
32	106	11	52	7	1	50	0	100	300.0090398	166.418728	133.5903118	128.29156	38.127168	261.6630232	128.29156	3.054335201	0	0	0	0	0	0	-2.960763771	0	0	0	0	0	30.81972553	0	0.587609569	76.51176929	187.786729	100	0	48	264
32	106	11	52	7	1	50	0	100	300.0293725	124.9110491	175.1183234	116.9426306	7.9684185	291.9690774	116.9426306	3.422971525	0	0	0	0	0	0	-3.277904366	0	0	0	0	0	32.15794578	0	0.643470712	61.11269855	187.7998025	100	0	48	250
34	106	2	51	9	2	40	0	100	300.0114299	197.1188554	102.8925745	179.7404074	17.378448	282.4157716	179.7404074	2.38745516	0	0	0	0	0	0	-2.068498545	0	0	0	0	0	40.26298748	0	0.408325174	65.34294958	124.0563986	93.1585051	0	48	318
32	106	11	52	7	1	50	0	100	300.0145471	187.2470169	112.7675302	168.8146851	18.4323318	281.4337324	168.8146851	3.211777933	0	0	0	0	0	0	-3.002930076	0	0	0	0	0	40.03557066	0	0.487693832	62.66324818	145.4334748	92.00626196	0	48	340
32	106	31	51	7	2	50	0	100	360.0017117	212.2966849	147.7050268	114.2626561	98.0340288	261.8108493	114.2626561	1.944186885	0	0	0	0	0	0	-1.916077639	0	0	0	0	0	32.89909269	0	0.236925117	65.00237273	114.1860001	90.95352055	0	48	240
32	106	2	52	7	2	40	0	100	300.0070123	182.8734217	117.1335906	107.8494923	75.0239294	224.8539962	107.8494923	2.344414107	0	0	0	0	0	0	-2.225200462	0	0	0	0	0	21.41154683	0	0.550442676	62.86134155	170.2984335	86.06896693	0	48	210
32	106	31	51	4	2	60	0	60	240.0119141	124.1024248	115.9094893	92.0794573	32.0229675	207.8264114	92.0794573	1.924315363	0	0	0	0	0	0	-1.808167357	0	0	0	0	0	15.76491111	0	0.220141713	65.89545294	55.15409621	75.70888845	0	48	160
33	106	11	51	10	1	50	0	100	360.0565985	219.7129703	140.3436282	199.5718368	20.1411335	339.785535	199.5718368	2.915189774	0	0	0	0	0	0	-2.648283937	0	0	0	0	0	41.72863437	0	0.49945669	61.87590147	168.0305996	100	0	47	380
32	106	11	51	7	1	50	0	100	300.0463998	205.7557865	94.2906133	188.9361875	16.819599	283.1272325	188.9361875	2.67453403	0	0	0	0	0	0	-2.414059031	0	0	0	0	0	40.40345286	0	0.479310139	64.54130312	168.4635557	100	0	47	338
32	106	2	51	8	2	40	0	100	300.0175447	177.8330625	122.1844822	162.5652979	15.2677646	284.5915675	162.5652979	2.521273458	0	0	0	0	0	0	-2.285543291	0	0	0	0	0	38.35850422	0	0.407363683	71.2713379	125.17228	94.41284872	0	47	314
32	106	11	52	7	1	50	0	100	300.0476739	160.0885804	139.9590935	154.8258982	5.2626822	294.6660167	154.8258982	3.285716406	0	0	0	0	0	0	-3.156419936	0	0	0	0	0	38.44883659	0	0.611861692	60.87133822	183.2183189	87.87453392	0	47	334
33	106	11	51	10	1	50	0	100	300.0349647	181.6606258	118.3743389	175.7778406	5.8827852	293.9952577	175.7778406	2.917286796	0	0	0	0	0	0	-2.694795901	0	0	0	0	0	42.29594891	0	0.535724861	67.25950481	160.7429175	100	0	46	306
33	106	2	51	9	2	40	0	100	300.0473819	145.5129355	154.5344464	133.9315214	11.5814141	288.3429746	133.9315214	3.024803211	0	0	0	0	0	0	-2.827239848	0	0	0	0	0	31.72800007	0	0.702328286	79.23087549	210.7567022	100	0	45	294
32	106	11	52	10	1	50	0	100	268.0796703	156.6110392	111.4686311	147.4040464	9.2069928	258.6434951	147.4040464	2.640712997	0	0	0	0	0	0	-2.514551682	0	0	0	0	0	41.74328035	0	0.493632701	65.05604302	147.968425	100	0	45	300
32	106	2	52	10	2	40	0	100	300.0412292	129.0222061	171.0190231	115.151377	13.8708291	286.0580173	115.151377	3.084659157	0	0	0	0	0	0	-2.923246278	0	0	0	0	0	39.07323701	0	0.49869569	64.69802784	144.9789539	93.90924827	0	45	230
34	106	11	52	9	1	50	0	100	360.0042065	200.6350655	159.369141	175.1267645	25.508301	334.3878521	175.1267645	2.278942545	0	0	0	0	0	0	-2.175097575	0	0	0	0	0	33.19221899	0	0.422146801	69.28976445	168.9702334	86.9574966	0	45	316
32	106	17	52	7	2	20	0	100	60.0134075	45.7556385	14.257769	45.3269167	0.4287218	59.7066774	45.3269167	3.63614853	0	0	0	0	0	0	-3.522671239	0	0	0	0	0	50.38909916	0	0.632265671	76.05735285	37.55275111	100	0	44	108
32	106	20	53	9	2	50	0	100	300.0099858	129.4283025	170.5816833	41.9136668	87.5146357	197.018881	41.9136668	1.271189007	0	0	0	0	0	0	-1.347576945	0	0	0	0	0	11.22594555	0	0.249180858	79.25021932	85.17839699	100	0	44	110
32	106	2	51	7	2	40	0	100	300.0423589	169.0085028	131.0338561	148.6307897	20.3777131	279.5319249	148.6307897	2.813441659	0	0	0	0	0	0	-2.63261316	0	0	0	0	0	34.10660394	0	0.460487885	68.58971634	144.0972887	100	0	44	302
32	106	2	51	7	2	40	0	100	300.0222348	170.8666864	129.1555484	154.4670574	16.399629	283.3312158	154.4670574	2.625407961	0	0	0	0	0	0	-2.325302798	0	0	0	0	0	40.96996322	0	0.43222686	68.82541929	122.558251	100	1.382706605	43	286
34	106	11	51	9	1	50	0	100	300.04293	178.4915176	121.5514124	159.0554993	19.4360183	280.4413282	159.0554993	2.539316793	0	0	0	0	0	0	-2.317463617	0	0	0	0	0	37.36811677	0	0.424883469	66.13562347	124.7029117	92.63519476	0	43	296
32	106	11	51	4	1	50	0	100	300.0171177	90.5465381	209.4705796	86.4777341	4.068804	295.7979957	86.4777341	3.548655708	0	0	0	0	0	0	-3.478622581	0	0	0	0	0	33.56931755	0	0.901910011	64.02635969	293.2511801	100	0	42	174
32	106	9	52	9	2	30	0	100	300.0500448	174.8083769	125.2416679	158.9439836	15.8643933	283.9923958	158.9439836	3.168600035	0	0	0	0	0	0	-2.903984772	0	0	0	0	0	39.46089978	0	0.461222764	65.94081544	131.6190281	100	0	42	252
32	106	2	52	8	2	40	0	100	300.0319048	168.4975814	131.5343234	139.929946	28.5676354	271.334261	139.929946	2.14234558	0	0	0	0	0	0	-1.901554222	0	0	0	0	0	28.3084234	0	0.399369864	74.96277555	127.6276089	87.08792938	0	42	280
32	106	31	52	7	2	50	0	100	360.00014	244.8607337	115.1394063	116.956479	127.9042547	231.9665162	116.956479	1.496990304	0	0	0	0	0	0	-1.413540202	0	0	0	0	0	38.21537182	0	0.147984999	61.88774308	58.34766671	85.1199211	0	42	300
33	115	11	52	10	2	40	0	100	300.0016227	152.7696487	147.231974	106.5947335	46.1749152	253.5544608	106.5947335	2.07559219	0	0	0	0	0	0	-1.944089924	0	0	0	0	0	30.06162343	0	0.335966576	62.00667304	106.9779917	100	0	41	431
34	106	30	54	3	2	50	0	100	300.0109762	219.3954759	80.6155003	91.8013979	127.594078	172.3176534	91.8013979	1.421427762	0	0	0	0	0	0	-1.295911176	0	0	0	0	0	13.48549425	0	0.221143098	58.73954356	74.90493046	100	0	41	150
32	106	2	52	7	2	40	0	100	180.0501859	93.1269337	86.9232522	82.3936598	10.7332739	169.1764239	82.3936598	2.997781768	0	0	0	0	0	0	-2.835719895	0	0	0	0	0	31.39754887	0	0.798126785	86.62283119	155.5099467	100	0	41	240
32	106	2	52	10	2	40	0	100	300.0323993	132.4662007	167.5661986	120.7390238	11.7271769	288.0703445	120.7390238	3.091867416	0	0	0	0	0	0	-2.916043111	0	0	0	0	0	38.50790828	0	0.480520348	69.98084781	152.0705586	100	0	41	256
33	106	2	52	9	2	40	0	100	300.020814	120.6025457	179.4182683	113.3494282	7.2531175	292.6341003	113.3494282	2.840144193	0	0	0	0	0	0	-2.638441411	0	0	0	0	0	31.62178514	0	0.562755582	68.39983503	170.365817	88.83532825	0	41	212
32	115	34	54	7	2	20	0	100	60.038053	34.4483641	25.5896889	16.4156984	18.0326657	42.1258396	16.4156984	2.044620944	0	0	0	0	0	0	-1.902499494	0	0	0	0	0	18.517185	0	0.261871238	65.1114573	11.36990605	100	0	40	21
34	106	11	51	9	1	50	0	100	360.0235123	209.9644324	150.0590799	185.5172407	24.4471917	335.4824887	185.5172407	2.353220458	0	0	0	0	0	0	-2.115152716	0	0	0	0	0	33.42366215	0	0.366887018	66.53811877	136.7738045	100	0	40	280
32	124	33	51	10	3	40	10	70	60.0373581	40.7171693	19.3201888	32.7402292	7.9769401	51.8960042	32.7402292	3.106840119	0	0	0	0	0	0	-2.993896653	0	0	0	0	0	20.16294045	0	0.528406004	74.66031231	30.51747807	76.49272192	0	40	200
33	106	11	51	10	1	50	0	100	300.0008103	181.0854314	118.9153789	168.1121642	12.9732672	286.9218601	168.1121642	2.704279464	0	0	0	0	0	0	-2.427188771	0	0	0	0	0	43.39083577	0	0.456315687	64.91057904	152.8128167	100	0	39	296
33	106	20	53	10	2	20	0	100	300.0286657	123.6226522	176.4060135	30.9399862	92.682666	207.1944754	30.9399862	1.594876191	0	0	0	0	0	0	-1.441694412	0	0	0	0	0	15.07352449	0	0.181166281	80.93097607	65.6486102	100	0	39	154
32	106	11	51	9	1	50	0	100	300.0113427	156.7467467	143.264596	150.6917877	6.054959	293.8407521	150.6917877	3.116728704	0	0	0	0	0	0	-2.940094917	0	0	0	0	0	44.75415316	0	0.531216784	57.15383872	152.9183919	89.22951041	0	39	394
32	106	2	52	7	2	40	0	100	300.0380777	165.8200601	134.2180176	97.2349399	68.5851202	231.2992736	97.2349399	2.353224697	0	0	0	0	0	0	-2.181103914	0	0	0	0	0	17.39664075	0	0.428190276	65.06772083	132.6818515	84.39593431	0	39	166
32	106	1	52	7	2	20	0	100	60.0415045	47.1360648	12.9054397	35.8303974	11.3056674	48.8646438	35.8303974	3.36746304	0	0	0	0	0	0	-3.265518197	0	0	0	0	0	57.12433366	0	0.715562888	59.2638377	42.79133541	99.04224716	15.96392849	38	68
33	115	9	51	10	2	30	0	100	300.0362259	178.4259438	121.6102821	117.9781109	60.4478329	239.2890638	117.9781109	1.786750062	0	0	0	0	0	0	-1.767802254	0	0	0	0	0	45.45316778	0	0.442161553	62.16572084	569.4248347	100	0	38	264
32	106	11	51	7	1	50	0	100	300.0249228	177.8030222	122.2219006	157.9911977	19.8118245	280.0692588	157.9911977	2.78405941	0	0	0	0	0	0	-2.626417737	0	0	0	0	0	41.72259699	0	0.416632595	60.49834723	130.8511231	100	0	38	286
32	124	33	51	10	1	30	10	70	60.0096619	52.7695921	7.2400698	45.1385402	7.6310519	52.2531623	45.1385402	2.806292239	0	0	0	0	0	0	-2.56317528	0	0	0	0	0	28.12399149	0	0.438494843	80.02890525	28.03301294	84.82931719	0	38	147
32	106	2	51	7	2	40	0	100	300.024665	133.8405155	166.1841495	107.2278469	26.6126686	273.2656692	107.2278469	2.790793365	0	0	0	0	0	0	-2.570225476	0	0	0	0	0	27.99359782	0	0.509576715	72.93598396	166.9289668	100	0	37	238
32	106	2	52	7	2	40	0	100	300.0232781	157.8024474	142.2208307	138.415785	19.3866624	280.5406469	138.415785	2.567850488	0	0	0	0	0	0	-2.355244172	0	0	0	0	0	41.71444684	0	0.446306402	61.30078548	147.7936806	95.975856	0	37	276
32	106	11	52	10	1	50	0	100	300.0448218	153.6524985	146.3923233	134.7774334	18.8750651	281.0375267	134.7774334	2.995834748	0	0	0	0	0	0	-2.682808259	0	0	0	0	0	40.24571042	0	0.549339623	69.28977987	183.3753796	100	0	36	250
32	106	2	51	7	2	40	0	100	180.0421974	95.8212201	84.2209773	93.6827266	2.1384935	177.7490617	93.6827266	3.185674781	0	0	0	0	0	0	-3.017990413	0	0	0	0	0	37.89475687	0	0.655356289	71.011177	117.1001588	100	0	36	236
32	106	11	52	4	1	50	0	100	300.0096579	202.0557577	97.9539002	111.987417	90.0683407	209.8009869	111.987417	2.356869197	0	0	0	0	0	0	-2.241451177	0	0	0	0	0	34.42096793	0	0.368897016	68.13468832	103.7931591	99.25370069	0	36	202
32	106	30	54	7	2	50	0	100	240.0456146	201.0672516	38.978363	154.784352	46.2828996	193.6402858	154.784352	1.251973475	0	0	0	0	0	0	-0.953000541	0	0	0	0	0	31.17783605	0	0.158578132	63.23515453	44.24453369	95.85706329	0	36	298
32	106	2	52	7	2	40	0	100	300.0172264	104.8149776	195.2022488	95.5003467	9.3146309	290.5837536	95.5003467	3.321559335	0	0	0	0	0	0	-3.195467955	0	0	0	0	0	37.89100943	0	0.586796604	66.68929084	182.9473911	95.85685891	0	36	202
37	106	2	51	4	2	40	0	100	240.0331013	110.4895211	129.5435802	106.4455892	4.0439319	235.7216284	106.4455892	3.298214508	0	0	0	0	0	0	-3.172038531	0	0	0	0	0	30.31971978	0	0.62978632	64.49733905	148.7166208	91.20833331	0	36	212
35	102	9	52	10	1	40	0	100	300.0133408	165.6778307	134.3355101	86.7683334	78.9094973	220.9836139	86.7683334	1.594104187	0	0	0	0	0	0	-1.419603096	0	0	0	0	0	52.6273501	0	0.24680316	73.03178911	82.98792245	100	0.733989049	35	333
32	106	2	52	7	2	40	0	100	300.0196926	169.6184385	130.4012541	155.5094463	14.1089922	285.6825377	155.5094463	2.356244241	0	0	0	0	0	0	-2.051888558	0	0	0	0	0	42.36095161	0	0.389394789	63.19318983	132.6287229	97.90019829	0	35	234
32	115	30	54	7	2	50	0	100	360.0132007	256.3477075	103.6654932	142.4567867	113.8909208	245.8392987	142.4567867	0.826699725	0	0	0	0	0	0	-0.682175554	0	0	0	0	0	32.31360444	0	0.091550442	61.9529901	31.69050447	85.92749023	0	35	216
32	106	11	51	7	1	50	0	100	300.0058825	156.1803672	143.8255153	151.6420394	4.5383278	295.3450408	151.6420394	3.391448596	0	0	0	0	0	0	-3.110059834	0	0	0	0	0	46.05122547	0	0.566400911	60.59876101	165.4803999	82.65235335	0	35	320
32	106	2	52	10	2	40	0	100	300.0122683	113.0635503	186.948718	87.6799814	25.3835689	274.4130306	87.6799814	2.915656284	0	0	0	0	0	0	-2.71211094	0	0	0	0	0	51.60214015	0	0.4159197	57.28738633	118.0946941	93.71404094	13.72262482	34	178
32	106	2	51	9	2	40	0	100	300.0329551	91.4488064	208.5841487	78.5947133	12.8540931	286.9372938	78.5947133	3.312728437	0	0	0	0	0	0	-3.138367444	0	0	0	0	0	17.39550416	0	1.011078825	68.93605246	306.7362993	100	0	34	144
32	102	14	51	10	2	30	0	60	300.0222585	211.2942216	88.7280369	106.7752705	104.5189511	195.3629713	106.7752705	1.230697692	0	0	0	0	0	0	-1.034124924	0	0	0	0	0	29.58094763	0	0.182522302	69.61600886	56.89302261	100	0	34	0
32	106	2	52	10	2	40	0	100	300.0369971	115.2181719	184.8188252	103.6630924	11.5550795	288.3755972	103.6630924	3.09716667	0	0	0	0	0	0	-2.967125133	0	0	0	0	0	44.26939922	0	0.522003316	72.58898339	155.3464621	98.26107736	0	34	240
33	115	11	52	10	2	40	0	100	300.0481766	158.0490235	141.9991531	93.6068544	64.4421691	235.3505868	93.6068544	1.73654397	0	0	0	0	0	0	-1.672966971	0	0	0	0	0	32.24244724	0	0.301401934	60.2149824	89.92045704	95.87070435	0	34	437
32	124	33	51	10	3	40	10	70	60.0338959	46.1700343	13.8638616	35.9425356	10.2274987	49.8674278	35.9425356	2.936516573	0	0	0	0	0	0	-2.762218269	0	0	0	0	0	24.3570564	0	0.482846513	88.24480247	31.31123756	89.4273816	0	34	210
32	130	4	52	7	2	20	0	100	60.0588781	33.701483	26.3573951	26.4957464	7.2057366	46.9078126	26.4957464	2.73430678	81.25	0	0	0	0	3.463784323	-2.64660475	0	0	0	0	4.231179667	44.53129404	3.60767095	0.622259054	80.26101358	33.18444108	100	0	33	65
32	126	20	53	7	2	20	0	100	60.0385386	24.2282055	35.8103331	16.1801926	8.0480129	51.9797722	16.1801926	2.964919162	0	0	0	0	0	0	-2.878049087	0	0	0	0	0	37.50024644	0	0.532086072	79.64107374	32.21428288	100	0	33	0
32	126	15	52	7	2	20	0	100	60.0815315	14.2739203	45.8076112	13.0738593	1.200061	24.4638103	13.0738593	3.833647365	0	0	0	0	0	0	-3.750611514	0	0	0	0	0	52.53477171	0	1.106559217	81.69041272	31.15768533	100	0	33	0
32	115	11	52	7	2	40	0	100	360.009476	179.8361425	180.1733335	148.416842	31.4193005	328.4547713	148.416842	3.050053183	0	0	0	0	0	0	-2.908581674	0	0	0	0	0	26.30566325	0	0.436777204	68.47466187	164.9208723	100	0	33	351
32	115	11	51	7	2	40	0	100	300.0007639	148.7415165	151.2592474	120.1746984	28.5668181	271.2890248	120.1746984	2.806046091	0	0	0	0	0	0	-2.849913065	0	0	0	0	0	44.50268905	0	0.538228768	64.86688008	322.4811855	100	0	33	383
31	124	16	52	7	2	100	0	100	60.0304299	37.3650803	22.6653496	36.8663306	0.4987497	59.4857831	36.8663306	3.730907923	0	0	0	0	0	0	-3.521144375	0	0	0	0	0	47.07201684	0	0.782562914	73.41975564	48.21580942	95.27028515	0	33	200
33	106	2	51	10	2	40	0	100	300.0186179	136.6870627	163.3315552	122.5793867	14.107676	285.7980624	122.5793867	2.385414471	0	0	0	0	0	0	-2.223751384	0	0	0	0	0	44.5163033	0	0.336091097	63.89564505	99.55121505	88.6104458	0	33	212
31	106	28	53	7	2	20	0	100	60.0064736	56.4051951	3.6012785	49.2339929	7.1712022	52.8206711	49.2339929	0.795878324	0	0	0	0	0	0	-0.611174456	0	0	0	0	0	50.21822674	0	0.147032782	68.37703309	8.680831712	100	0.007699621	32	58
32	115	11	52	4	2	40	0	100	300.0375907	164.9754114	135.0621793	102.7191963	62.2562151	237.5904113	102.7191963	1.63321095	0	0	0	0	0	0	-1.523570956	0	0	0	0	0	33.68181525	0	0.321601707	70.65991615	176.3913651	100	0	32	112
32	124	33	51	10	3	40	10	70	60.0181406	36.4168291	23.6013115	30.2489678	6.1678613	53.7278985	30.2489678	3.493581522	0	0	0	0	0	0	-3.346139923	0	0	0	0	0	33.12556449	0	0.707743601	97.48864913	40.93540032	100	0	32	145
32	115	11	51	9	2	40	0	100	300.0213078	143.5571021	156.4642057	104.4660205	39.0910816	260.7499194	104.4660205	2.191297912	0	0	0	0	0	0	-2.03422721	0	0	0	0	0	32.05024179	0	0.388310557	63.14778441	133.4526239	100	0	32	225
32	106	2	51	7	2	40	0	100	360.0299158	163.8928938	196.137022	118.2304137	45.6624801	314.0894644	118.2304137	2.486729878	0	0	0	0	0	0	-2.325350312	0	0	0	0	0	35.58859596	0	0.533703359	68.55885526	300.6649739	100	0	32	222
37	115	11	52	4	2	40	0	100	360.0409329	173.4398731	186.6010598	137.0625692	36.3773039	323.4839889	137.0625692	2.317840129	0	0	0	0	0	0	-2.19094461	0	0	0	0	0	43.71855843	0	0.353021593	60.77657431	139.8720961	100	0.907627217	31	494
32	106	2	51	7	2	50	0	100	300.0117337	147.8382448	152.1734889	111.6362887	36.2019561	263.6912266	111.6362887	2.041525445	0	0	0	0	0	0	-1.738415431	0	0	0	0	0	39.23121527	0	0.288847626	59.61475423	97.68445412	100	0	31	216
32	106	11	52	7	1	50	0	100	360.0279211	136.1272286	223.9006925	98.1534869	37.9737417	321.9209065	98.1534869	2.762973374	0	0	0	0	0	0	-2.675125683	0	0	0	0	0	24.45208743	0	0.438416918	63.41344073	158.5534482	100	0	31	150
33	115	11	52	10	2	40	0	100	300.0136971	146.3127418	153.7009553	96.4336465	49.8790953	249.8867225	96.4336465	1.961765779	0	0	0	0	0	0	-1.831866239	0	0	0	0	0	39.44304433	0	0.29397123	63.77345975	84.23891158	100	0	30	375
32	115	11	52	7	2	40	0	100	300.0590154	154.895207	145.1638084	118.502541	36.392666	263.5562834	118.502541	2.025443409	0	0	0	0	0	0	-1.921197636	0	0	0	0	0	35.60275162	0	0.30641394	61.56831871	96.49005385	100	0	30	337
32	106	2	52	7	2	40	0	100	300.0209326	112.2916634	187.7292692	91.1370159	21.1546475	278.7379665	91.1370159	3.006479956	0	0	0	0	0	0	-2.913447084	0	0	0	0	0	33.92468948	0	0.552926135	70.34803108	193.7435649	100	0	30	194
35	102	9	51	10	1	50	0	100	300.0369122	142.0671302	157.969782	116.6760578	25.3910724	274.4973459	116.6760578	2.71287497	0	0	0	0	0	0	-2.633629263	0	0	0	0	0	18.37007352	0	0.543238351	68.82867004	160.9072931	98.99056359	0	30	180
33	106	2	52	4	2	40	0	100	300.051731	132.7300585	167.3216725	112.3098637	20.4201948	279.501217	112.3098637	2.928169009	0	0	0	0	0	0	-2.862222942	0	0	0	0	0	28.78829028	0	0.610865755	65.44927967	202.9511246	95.62572406	0	30	158
32	106	11	51	10	1	50	0	100	300.0594177	96.3683536	203.6910641	76.0701852	20.2981684	279.6271902	76.0701852	3.179753994	0	0	0	0	0	0	-3.02864879	0	0	0	0	0	23.40211515	0	0.578369799	61.64985777	173.4635918	92.23891584	0	30	118
33	106	11	51	4	1	50	0	100	300.0157396	155.7652112	144.2505284	121.852184	33.9130272	265.9582118	121.852184	2.662860885	0	0	0	0	0	0	-2.57955098	0	0	0	0	0	38.30669205	0	0.333906568	58.51103882	114.1701429	91.16180372	0	30	190
32	124	33	51	10	3	40	10	70	60.0609823	32.6752913	27.385691	31.543241	1.1320503	59.0055316	31.543241	3.325205526	0	0	0	0	0	0	-3.173720268	0	0	0	0	0	32.97240833	0	0.624307747	90.52857764	48.26152619	89.53958258	0	30	150
32	115	11	51	7	2	40	0	100	300.0545591	156.6828906	143.3716685	122.4144758	34.2684148	265.6397178	122.4144758	2.692945187	0	0	0	0	0	0	-2.64965464	0	0	0	0	0	40.67641109	0	0.407703637	63.93129038	130.2278875	87.84793774	0	30	339
31	124	30	54	7	1	60	0	100	60.0507905	56.7019685	3.348822	50.6521168	6.0498517	53.8599687	50.6521168	2.650714866	0	0	0	0	0	0	-2.564322391	0	0	0	0	0	40.45119569	0	0.24747099	63.1661211	14.5247105	86.79801941	5.424436569	29	114
33	115	11	51	9	2	40	0	100	300.0249556	106.3394231	193.6855325	77.4121436	28.9272795	270.9343752	77.4121436	2.559450106	0	0	0	0	0	0	-2.453973372	0	0	0	0	0	38.20145612	0	0.460880307	66.36298883	139.8955751	100	0	29	391
33	115	11	52	10	2	40	0	100	300.0456595	133.138875	166.9067845	80.6014483	52.5374267	247.2434223	80.6014483	1.690933978	0	0	0	0	0	0	-1.571278682	0	0	0	0	0	37.4915414	0	0.290611288	66.88452318	93.25806414	100	0	29	332
33	124	33	51	10	1	30	0	80	60.0579628	51.2460275	8.8119353	34.7066588	16.5393687	43.3800573	34.7066588	2.618420015	0	0	0	0	0	0	-2.460914904	0	0	0	0	0	20.65442345	0	0.384885046	67.74131052	22.83637264	100	0	29	162
33	124	33	51	10	3	40	20	80	60.005571	44.5444644	15.4611066	33.2338884	11.310576	48.5646092	33.2338884	2.643281713	0	0	0	0	0	0	-2.497851889	0	0	0	0	0	40.40081517	0	0.354744696	78.9610321	22.1031035	100	0	29	225
32	102	9	51	7	1	50	0	100	300.0098472	194.0468041	105.9630431	167.696166	26.3506381	273.4263372	167.696166	3.446653272	0	0	0	0	0	0	-3.370222766	0	0	0	0	0	61.87924766	0	0.504494617	61.10961116	148.7255425	95.52968878	0	29	54
37	115	11	51	4	2	40	0	100	300.0421861	139.9862849	160.0559012	98.9783841	41.0079008	258.8800092	98.9783841	2.372596539	0	0	0	0	0	0	-2.334782948	0	0	0	0	0	38.12281333	0	0.333422523	58.03358022	114.1771839	90.27190902	0	29	353
32	106	11	51	4	1	50	0	100	300.0446904	159.545662	140.4990284	107.3514046	52.1942574	247.7158784	107.3514046	2.673983075	0	0	0	0	0	0	-2.583690754	0	0	0	0	0	28.95849801	0	0.397183024	54.59229229	115.2360653	88.63343722	0	29	198
31	106	16	52	7	2	100	0	100	60.0075467	41.2048791	18.8026676	40.3303382	0.8745409	55.2104359	40.3303382	2.756533692	0	0	0	0	0	0	-2.413509546	0	0	0	0	0	43.21129642	0	0.38917953	74.11894412	21.76277092	87.32077772	0	29	110
32	106	2	52	9	1	40	0	80	60.06427	42.2942504	17.7700196	39.989788	2.3044624	57.5889651	39.989788	3.423367308	0	0	0	0	0	0	-3.386587503	0	0	0	0	0	28.3512308	0	1.016020693	78.43292145	63.74528599	84.43274772	0	29	90
32	106	2	52	4	2	40	0	100	300.0160032	126.422312	173.5936912	80.5693878	45.8529242	254.0362681	80.5693878	2.662883544	0	0	0	0	0	0	-2.489146312	0	0	0	0	0	26.42864968	0	0.823635781	91.55772683	249.6311121	100	0	28	104
32	106	11	52	10	1	50	0	100	300.0364949	130.3229578	169.7135371	73.1909663	57.1319915	242.6739987	73.1909663	2.624318307	0	0	0	0	0	0	-2.437427179	0	0	0	0	0	32.09897671	0	0.432810427	66.23922954	146.6955654	100	0	28	130
32	106	31	51	8	2	50	0	60	300.0535584	153.180775	146.8727834	108.1918278	44.9889472	254.9254947	108.1918278	1.414323404	0	0	0	0	0	0	-1.155578115	0	0	0	0	0	25.47267492	0	0.183473369	68.50552336	65.33787304	100	0	28	254
33	106	2	51	10	2	40	0	100	300.0509794	96.417148	203.6338314	85.6915519	10.7255961	289.1253897	85.6915519	2.619588193	0	0	0	0	0	0	-2.412641624	0	0	0	0	0	38.8481064	0	0.460350527	62.66129094	141.002726	100	0	28	206
32	124	33	51	10	2	40	10	70	60.0186854	41.0735737	18.9451117	26.5988354	14.4747383	45.3153247	26.5988354	2.751106291	0	0	0	0	0	0	-2.41857365	0	0	0	0	0	25.96671361	0	0.519614755	86.87520995	38.90237371	80.92611522	0	28	188
32	106	20	53	7	2	20	0	100	60.0291572	32.3506215	27.6785357	22.2275625	10.123059	50.0272241	22.2275625	1.682335252	0	0	0	0	0	0	-1.509172328	0	0	0	0	0	46.58510887	0	0.236829426	88.86071719	14.18322788	100	0	27	62
32	106	2	51	9	2	40	0	100	300.0471904	114.0505818	185.9966086	85.8159256	28.2346562	271.592066	85.8159256	2.559612031	0	0	0	0	0	0	-2.376967122	0	0	0	0	0	21.72087046	0	0.435764991	71.23281362	132.349015	100	0	27	154
33	106	2	51	9	2	40	0	100	300.0183857	112.8460892	187.1722965	101.199467	11.6466222	288.2272388	101.199467	2.893226839	0	0	0	0	0	0	-2.787876593	0	0	0	0	0	35.68298057	0	0.590417737	64.68075353	178.8845592	100	0	27	172
32	111	9	51	7	2	20	0	100	360.0270105	204.5445944	155.4824161	163.8141408	40.7304536	319.1579123	163.8141408	2.534087644	40.74074074	0	0	0	0	7.577382964	-2.495593868	0	0	0	0	4.519544269	57.94896949	5.765330404	0.308857762	65.09786012	122.609468	100	0	27	176
32	102	2	52	9	2	40	0	100	300.0467138	171.4338161	128.6128977	108.3663092	63.0675069	236.8481127	108.3663092	1.713066529	0	0	0	0	0	0	-1.493579382	0	0	0	0	0	46.59739898	0	0.260402377	61.26532917	88.04925386	100	0	27	253
32	106	2	51	12	2	40	0	100	180.0043932	75.1051149	104.8992783	70.0633605	5.0417544	174.7895551	70.0633605	3.093598224	0	0	0	0	0	0	-3.00100884	0	0	0	0	0	32.73276952	0	0.709689427	65.99415453	133.8504623	96.22915119	0	27	186
32	106	11	52	9	1	50	0	100	300.0380884	134.7466764	165.291412	81.4366268	53.3100496	246.5889674	81.4366268	2.343485401	0	0	0	0	0	0	-2.190351491	0	0	0	0	0	17.41824914	0	0.350596633	63.53589244	102.4584371	84.64575604	0	27	150
32	124	33	51	10	2	40	10	70	60.039284	34.4009628	25.6383212	30.8041771	3.5967857	56.2968385	30.8041771	3.308829374	0	0	0	0	0	0	-3.283657299	0	0	0	0	0	28.36084358	0	0.592107946	94.3079309	39.13879557	100	0	26	96
37	115	11	51	4	2	40	0	100	360.0616251	129.6653447	230.3962804	102.5512226	27.1141221	332.751774	102.5512226	2.691758511	0	0	0	0	0	0	-2.484654454	0	0	0	0	0	45.86035518	0	0.380362858	55.81461245	203.416345	100	0	26	447
33	124	33	51	10	2	30	0	80	60.0549568	33.7580331	26.2969237	32.0493586	1.7086745	58.1795395	32.0493586	3.127636136	0	0	0	0	0	0	-2.88041706	0	0	0	0	0	25.33775304	0	0.459446018	62.56303881	32.26572157	100	0	26	192
32	102	9	51	7	1	50	0	100	300.04648	210.7059229	89.3405571	153.8027629	56.90316	243.0145663	153.8027629	2.529103992	0	0	0	0	0	0	-2.426377737	0	0	0	0	0	45.55424363	0	0.388593101	67.51360302	121.5937359	100	0	26	198
32	106	11	52	7	1	50	0	100	300.0178178	137.8351277	162.1826901	111.8952177	25.93991	273.9596614	111.8952177	2.853471905	0	0	0	0	0	0	-2.872014308	0	0	0	0	0	26.00496837	0	0.465087638	63.91915175	178.7165965	100	0	26	130
32	106	16	52	7	2	20	0	100	60.0399118	28.1088007	31.9311111	26.1609551	1.9478456	58.059763	26.1609551	3.560486407	0	0	0	0	0	0	-3.36684113	0	0	0	0	0	46.90545889	0	0.624280458	73.61146176	37.27717732	93.87036138	0	26	60
32	115	11	51	7	2	40	0	100	300.0224339	106.4895419	193.532892	67.144178	39.3453639	260.5395758	67.144178	1.975594341	0	0	0	0	0	0	-1.79110385	0	0	0	0	0	33.94139363	0	0.309081272	65.0675892	124.2163405	89.11617095	0	26	335
32	115	11	51	9	2	40	0	100	300.0258137	144.7038556	155.3219581	93.8389728	50.8648828	248.8888763	93.8389728	2.08228103	0	0	0	0	0	0	-1.909928593	0	0	0	0	0	32.46277382	0	0.335236646	57.9703535	96.06832999	87.1649406	0	26	329
32	124	33	51	10	3	40	10	70	60.0104956	36.129451	23.8810446	30.8076878	5.3217632	54.7681673	30.8076878	3.06052827	0	0	0	0	0	0	-2.853975186	0	0	0	0	0	25.95998267	0	0.494019084	95.1138666	30.24607343	80.96177609	0	26	180
33	126	14	51	10	2	20	0	100	60.0580369	47.1297476	12.9282893	41.1639512	5.9657964	53.9357475	41.1639512	3.043441905	0	0	0	0	0	0	-2.79185072	0	0	0	0	0	33.89929204	0	0.647801517	61.1518891	42.02739163	99.3650482	6.452391238	25	0
32	124	30	54	9	1	60	0	100	60.005435	56.5253837	3.4800513	45.4694242	11.0559595	48.8130415	45.4694242	1.684893587	0	0	0	0	0	0	-1.39193273	0	0	0	0	0	39.76216017	0	0.254404231	72.52412102	15.10454768	100	4.891911983	25	108
32	106	11	52	10	1	50	0	100	300.0479081	151.6914662	148.3564419	137.6791229	14.0123433	285.9226228	137.6791229	2.909959344	0	0	0	0	0	0	-2.794307091	0	0	0	0	0	54.37853589	0	0.409512018	62.22322671	123.5550335	100	2.607738056	25	270
32	109	4	51	9	3	40	10	70	60.0529767	39.0553359	20.9976408	38.0240415	1.0312944	59.0406577	38.0240415	2.575021825	0	0	0	0	0	0	-2.076212081	0	0	0	0	0	37.03171055	0	0.329237341	69.75195891	18.74565609	100	1.082870795	25	77
32	103	14	52	8	2	50	0	60	300.0526303	188.155178	111.8974523	98.2414726	89.9137054	210.0193953	98.2414726	1.185575434	0	0	0	0	0	0	-0.959442172	0	0	0	0	0	33.14189691	0	0.142089716	66.21056756	52.78427067	92.13882079	0.05740767	25	108
32	119	16	52	7	2	20	0	100	60.055956	28.3932887	31.6626673	19.1417414	9.2515473	50.7630708	19.1417414	3.14157701	63.63636364	0	0	0	0	3.299655086	-2.922439275	0	0	0	0	3.513401175	32.16381773	3.377380936	0.561797239	80.61904457	34.12273411	100	0	25	56
36	106	11	52	9	1	50	0	100	300.0073051	135.3855742	164.6217309	127.9512368	7.4343374	292.4214345	127.9512368	3.031002558	0	0	0	0	0	0	-2.884400662	0	0	0	0	0	35.36925477	0	0.53338205	63.08270502	171.8869329	100	0	25	162
33	102	9	52	9	1	50	0	100	300.0297095	203.2360289	96.7936806	164.5894219	38.646607	261.1667952	164.5894219	3.029788957	0	0	0	0	0	0	-2.947429292	0	0	0	0	0	46.20772093	0	0.409858782	71.0723493	124.7309782	100	0	25	306
37	115	11	52	4	2	40	0	100	300.0181282	150.8960156	149.1221126	114.8892014	36.0068142	263.7231927	114.8892014	2.388799504	0	0	0	0	0	0	-2.247148444	0	0	0	0	0	42.35190723	0	0.366446346	67.05985653	119.1083462	100	0	25	400
33	115	11	52	10	2	40	0	100	300.0303342	175.0629392	124.967395	119.6526667	55.4102725	244.355557	119.6526667	1.883377682	0	0	0	0	0	0	-1.815400217	0	0	0	0	0	38.79190617	0	0.325603685	59.04629304	128.4789273	100	0	25	378
32	115	11	51	9	2	40	0	100	300.052861	149.6650309	150.3878301	97.9821484	51.6828825	248.1370601	97.9821484	1.950398878	0	0	0	0	0	0	-1.726774183	0	0	0	0	0	28.01163418	0	0.310950408	61.17278584	110.2259329	100	0	25	212
31	106	16	52	7	2	100	0	100	60.0365313	42.7377412	17.2987901	42.4385078	0.2992334	58.0706487	42.4385078	2.476425968	0	0	0	0	0	0	-1.922789355	0	0	0	0	0	49.01336017	0	0.431524891	71.14211827	26.85944434	93.6516473	0	25	92
37	106	2	51	4	2	40	0	60	240.0010943	86.8278764	153.1732179	69.1245259	17.7033505	222.1567397	69.1245259	3.11902662	0	0	0	0	0	0	-2.983933495	0	0	0	0	0	13.25557497	0	0.722363167	70.20240622	187.0806652	93.01207038	0	25	136
32	103	14	52	10	2	30	0	60	300.0128561	172.2115875	127.8012686	90.6476391	81.5639484	218.3539148	90.6476391	1.705408018	0	0	0	0	0	0	-1.426458541	0	0	0	0	0	27.4377369	0	0.171483407	60.36609931	51.5192697	79.84495949	0	25	198
32	124	33	51	10	3	40	10	70	60.015349	27.914765	32.100584	26.2806566	1.6341084	58.2420309	26.2806566	3.349593353	0	0	0	0	0	0	-3.206998639	0	0	0	0	0	29.53992528	0	0.543971129	83.36343108	32.50914675	74.35285317	0	25	150
32	106	31	51	4	2	60	0	60	240.0426345	142.4296877	97.6129468	97.8497696	44.5799181	195.2542449	97.8497696	1.745726362	0	0	0	0	0	0	-1.585804925	0	0	0	0	0	11.82306102	0	0.183384453	69.01007394	63.12395917	67.62212937	0	25	62
32	103	33	51	10	1	60	0	40	60.0503065	40.4249739	19.6253326	39.1901288	1.2348451	58.6424391	39.1901288	3.955891882	0	0	0	0	0	0	-3.935350376	0	0	0	0	0	11.21159989	0	0.665565664	60.34368073	39.11090663	50.62740843	0	25	0
32	124	1	52	7	2	20	0	100	60.0449284	37.9296594	22.115269	23.5615698	14.3680896	45.6777299	23.5615698	3.184204513	0	0	0	0	0	0	-2.992638328	0	0	0	0	0	53.68771891	0	0.742108247	54.9364011	45.43192521	90.85439693	18.43789103	24	128
33	102	9	51	10	2	30	0	100	300.0441648	198.259858	101.7843068	119.7534746	78.5063834	221.2738525	119.7534746	1.50862322	0	0	0	0	0	0	-1.251215869	0	0	0	0	0	50.20049656	0	0.183717945	61.44751054	66.47221896	100	6.533153825	24	374
35	102	9	52	10	1	50	0	100	300.0567307	177.5910543	122.4656764	74.7446796	102.8463747	197.0794715	74.7446796	1.369705053	0	0	0	0	0	0	-1.226272709	0	0	0	0	0	47.40618995	0	0.163570709	70.83050204	47.53486893	100	1.160153043	24	351
32	130	28	53	7	2	20	0	100	60.0134513	28.4992456	31.5142057	19.5078121	8.9914335	51.1620801	19.5078121	1.336064153	100	0	0	0	0	13.38297715	-1.184684173	0	0	0	0	0	55.5532432	13.38297715	0.159509912	70.58932128	9.492409046	100	0.039458742	24	20
32	117	4	52	7	2	20	0	100	60.0257585	41.424819	18.6009395	34.4659199	6.9588991	53.2015612	34.4659199	2.478027967	0	0	0	0	0	0	-2.411998335	0	0	0	0	0	39.27302652	0	0.516917775	67.35690307	82.22253803	100	0	24	150
32	126	4	52	7	2	20	0	100	60.0693167	16.4226379	43.6466788	16.3478361	0.0748018	24.2954554	16.3478361	4.090904855	0	0	0	0	0	0	-4.233181397	0	0	0	0	0	41.11065338	0	1.277011989	91.82156521	31.30270625	100	0	24	0
32	124	33	51	10	3	40	10	70	60.0413673	32.2653427	27.7760246	27.8520421	4.4133006	55.489629	27.8520421	3.559418145	0	0	0	0	0	0	-3.304021066	0	0	0	0	0	21.35812261	0	0.692843853	86.60255646	40.10715403	100	0	24	115
32	106	2	52	7	2	40	0	100	300.0386316	103.9010678	196.1375638	83.1046279	20.7964399	279.1269933	83.1046279	2.796205146	0	0	0	0	0	0	-2.688110198	0	0	0	0	0	41.82477267	0	0.499803642	66.91462127	144.4075072	100	0	24	114
33	115	11	51	10	2	40	0	100	300.0465239	142.4008479	157.645676	105.3909996	37.0098483	262.7822183	105.3909996	1.958846547	0	0	0	0	0	0	-1.800896159	0	0	0	0	0	44.88000896	0	0.310059215	56.31114176	113.6421801	97.89013102	0	24	392
32	115	11	51	9	2	40	0	100	300.0082182	128.2205905	171.7876277	91.7495597	36.4710308	263.3592664	91.7495597	2.249397602	0	0	0	0	0	0	-2.064548612	0	0	0	0	0	28.98936149	0	0.365520387	61.39288921	110.762146	89.1378885	0	24	252
32	124	33	51	10	3	40	10	70	60.0270138	36.7542709	23.2727429	22.9917228	13.7625481	46.1219083	22.9917228	2.685838579	0	0	0	0	0	0	-2.386536441	0	0	0	0	0	22.71456726	0	0.45502812	81.51653361	29.27495006	74.60116291	0	24	160
33	124	33	51	10	3	20	10	90	60.0248779	45.4653212	14.5595567	44.9992418	0.4660794	59.3441993	44.9992418	3.825501284	0	0	0	0	0	0	-3.574177587	0	0	0	0	0	50.69084001	0	0.585238284	68.25785037	32.71589059	100	10.12541732	23	205
31	115	30	54	7	1	60	0	100	60.0359592	55.7553273	4.2806319	50.8261901	4.9291372	54.9189143	50.8261901	2.408550041	0	0	0	0	0	0	-2.284776227	0	0	0	0	0	43.73999875	0	0.271009414	76.63305046	20.53908208	100	2.487856627	23	4
33	111	9	52	10	2	30	0	100	300.0318191	185.97945	114.0523691	133.1130977	52.8663523	243.9070597	133.1130977	1.844721405	67.85714286	0	0	0	0	4.516247182	-1.652758566	0	0	0	0	4.526362672	50.32830985	4.519498589	0.250328471	65.49902408	106.0436497	92.99679046	1.720662981	23	304
32	109	4	51	9	3	40	10	70	60.0306427	36.2606288	23.7700139	35.36362	0.8970088	59.1242714	35.36362	2.883088367	0	0	0	0	0	0	-2.452557247	0	0	0	0	0	42.25988032	0	0.427923796	72.73524503	24.17306973	100	0	23	66
31	126	2	52	7	2	20	0	100	60.0376927	21.1901626	38.8475301	21.1542302	0.0359324	33.0834691	21.1542302	2.866889595	0	0	0	0	0	0	-2.988113027	0	0	0	0	0	38.88192744	0	2.116433376	62.16851334	75.60458955	100	0	23	0
33	115	11	51	9	2	40	0	100	300.0063245	143.9801563	156.0261682	98.6110933	45.369063	254.4987904	98.6110933	2.806042961	0	0	0	0	0	0	-2.647149037	0	0	0	0	0	27.87462224	0	0.366374159	64.5486049	139.6735377	100	0	23	389
33	124	33	51	10	3	20	10	90	60.0371662	31.3372612	28.699905	20.9739667	10.3632945	49.5490187	20.9739667	3.153274468	0	0	0	0	0	0	-2.930780469	0	0	0	0	0	25.71114604	0	0.594350362	73.18124343	33.89052789	100	0	23	105
33	124	33	51	10	3	40	20	80	60.0552732	28.6697451	31.3855281	27.7823736	0.8873715	59.0324441	27.7823736	3.506530694	0	0	0	0	0	0	-3.432643197	0	0	0	0	0	32.24877559	0	0.783257349	78.1737635	62.14024609	100	0	23	125
32	102	9	52	7	1	50	0	100	300.0359322	233.454283	66.5816492	102.6913682	130.7629148	169.1411257	102.6913682	1.263473164	0	0	0	0	0	0	-1.14264476	0	0	0	0	0	53.19372343	0	0.145771317	65.16033474	67.00026285	100	0	23	333
32	106	2	52	7	2	40	0	100	300.0427736	77.5692342	222.4735394	67.5387899	10.0304443	289.8649298	67.5387899	3.366280912	0	0	0	0	0	0	-3.318311603	0	0	0	0	0	41.57451996	0	0.691680495	65.31306891	208.3967868	98.63620452	0	23	160
32	106	4	52	7	2	20	0	100	60.0396992	51.421687	8.6180122	49.2286411	2.1930459	57.9535979	49.2286411	2.359775297	0	0	0	0	0	0	-1.996542783	0	0	0	0	0	47.31481555	0	0.401052758	73.27368887	23.84011284	97.74617232	0	23	88
33	115	11	52	10	2	30	0	100	360.0310716	200.2391853	159.7918863	126.1126816	74.1265037	285.7974784	126.1126816	1.800707394	0	0	0	0	0	0	-1.698709723	0	0	0	0	0	36.86917812	0	0.311813984	56.45613738	132.051717	96.25612066	0	23	475
31	106	7	53	7	2	20	0	100	60.0295875	51.533879	8.4957085	49.2752673	2.2586117	58.833731	49.2752673	1.040982949	0	0	0	0	0	0	-0.959276293	0	0	0	0	0	52.67807619	0	0.195294496	77.53671407	10.62109089	94.89429604	0	23	74
34	115	11	51	9	2	40	0	100	360.0530464	182.0414523	178.0115941	132.5439084	49.4975439	310.2873598	132.5439084	2.44970948	0	0	0	0	0	0	-2.23494597	0	0	0	0	0	23.49370818	0	0.382107585	64.8060898	147.3918115	89.16767269	0	23	503
32	124	33	51	10	3	40	10	70	60.0182091	34.0364818	25.9817273	24.8486813	9.1878005	50.7160756	24.8486813	2.718299873	0	0	0	0	0	0	-2.521468517	0	0	0	0	0	25.17159183	0	0.443516984	84.81438338	29.70593507	87.38769675	0	23	170
36	106	2	52	13	3	20	10	90	60.0458944	46.1088525	13.9370419	38.6598214	7.4490311	52.4700349	38.6598214	2.981276878	0	0	0	0	0	0	-2.9614494	0	0	0	0	0	41.15080556	0	0.777604452	79.50479583	45.45565625	94.47463965	4.116267866	22	112
33	124	30	54	10	2	50	0	100	240.0348416	198.6690016	41.36584	166.9509638	31.7180378	208.067627	166.9509638	1.446264261	0	0	0	0	0	0	-1.190983889	0	0	0	0	0	29.42946596	0	0.221370149	56.04506591	62.87340969	100	0.744636953	22	744
32	110	17	52	7	2	20	0	100	60.0017342	28.1942838	31.8074504	25.8091382	2.3851456	57.7729568	25.8091382	3.29426376	0	0	0	0	0	0	-3.219824305	0	0	0	0	0	40.25933062	0	0.672205426	79.08772965	40.51686446	100	0	22	192
32	124	33	51	10	1	40	10	70	60.0247437	45.2862325	14.7385112	41.1002619	4.1859706	55.6454124	41.1002619	3.063193335	0	0	0	0	0	0	-2.957789888	0	0	0	0	0	32.61151839	0	0.494590457	88.21552288	33.97283626	100	0	22	96
36	124	33	51	10	1	30	0	80	60.0204963	38.3771796	21.6433167	36.4089448	1.9682348	57.9186225	36.4089448	3.482301586	0	0	0	0	0	0	-3.451793621	0	0	0	0	0	38.44443805	0	0.576508995	73.58248544	34.19854936	100	0	22	96
32	102	9	52	7	1	50	0	100	360.0102739	216.0710347	143.9392392	172.3442377	43.726797	316.0990099	172.3442377	2.58971554	0	0	0	0	0	0	-2.412375786	0	0	0	0	0	33.96840475	0	0.380638214	68.23708402	143.4266311	100	0	22	162
34	102	9	52	1	1	50	0	60	300.0095493	221.3195749	78.6899744	119.2000063	102.1195686	197.7672356	119.2000063	1.50924858	0	0	0	0	0	0	-1.424726302	0	0	0	0	0	29.8861148	0	0.170875334	72.39501613	61.99352759	100	0	22	324
32	106	11	52	10	1	50	0	100	300.0461499	105.1803333	194.8658166	30.6967957	74.4835376	225.3059112	30.6967957	2.570513705	0	0	0	0	0	0	-2.589587303	0	0	0	0	0	11.73226939	0	0.497113185	73.25736157	170.5848065	95.03891079	0	22	58
32	130	17	52	7	2	20	0	100	60.0382867	24.2944101	35.7438766	17.9226685	6.3717416	35.4678233	17.9226685	2.82144337	100	0	0	0	0	5.198116343	-2.781512151	0	0	0	0	0	49.37967328	5.198116343	0.620766319	69.78662416	33.86670672	94.47669805	0	22	35
33	115	11	51	10	2	40	0	100	300.0317283	146.2465057	153.7852226	105.7980155	40.4484902	259.3334414	105.7980155	2.038663078	0	0	0	0	0	0	-1.924725653	0	0	0	0	0	39.19830496	0	0.288554653	53.31078884	83.63415069	92.62397744	0	22	322
32	106	11	51	10	1	50	0	100	300.0193057	104.5677603	195.4515454	88.7101717	15.8575886	284.0327004	88.7101717	2.980662612	0	0	0	0	0	0	-2.893892865	0	0	0	0	0	24.73975655	0	0.403487159	69.66544995	123.7501809	89.91793519	0	22	148
33	115	11	51	10	2	40	0	100	300.0111181	133.1338674	166.8772507	98.8131111	34.3207563	265.5437311	98.8131111	2.186223555	0	0	0	0	0	0	-2.117402706	0	0	0	0	0	37.28295964	0	0.357394969	53.86378459	129.5103087	89.11833257	0	22	384
34	115	11	51	9	2	40	0	100	360.0296067	188.3049535	171.7246532	132.7199375	55.585016	304.2910275	132.7199375	2.563259582	0	0	0	0	0	0	-2.542556406	0	0	0	0	0	29.33184946	0	0.437978991	66.14480467	147.9371237	87.68486301	0	22	458
32	124	33	51	10	2	40	10	70	60.0000729	40.580189	19.4198839	28.9821096	11.5980794	48.4829764	28.9821096	2.763882777	0	0	0	0	0	0	-2.650052246	0	0	0	0	0	27.4034709	0	0.414627734	85.5834231	23.74258003	80.04285309	0	22	128
32	126	18	52	7	2	20	0	100	60.0760947	25.9029627	34.173132	12.6941445	13.2088182	46.8217217	12.6941445	3.044884804	0	0	0	0	0	0	-2.845327448	0	0	0	0	0	21.6679883	0	0.588844204	60.09038155	35.54487495	77.90071357	0	22	0
32	124	33	51	10	1	30	10	80	60.0497442	39.4058989	20.6438453	23.6093863	15.7965126	44.0691694	23.6093863	2.394889659	0	0	0	0	0	0	-2.147909955	0	0	0	0	0	29.04608205	0	0.381167757	69.13456948	21.75905428	75.00556002	0	22	96
32	124	33	52	9	3	50	10	60	60.0558317	46.6875375	13.3682942	37.8232267	8.8643108	51.0432775	37.8232267	2.361436368	0	0	0	0	0	0	-2.167638226	0	0	0	0	0	28.53204061	0	0.29040457	67.68422774	18.13720851	67.05070643	0	22	195
36	106	33	51	13	3	20	10	90	60.0611027	36.5876615	23.4734412	27.1194538	9.4682077	50.426	27.1194538	3.117503741	0	0	0	0	0	0	-3.010897817	0	0	0	0	0	50.82151457	0	0.623743878	70.54931937	68.53488247	100	10.87147809	21	74
33	102	9	52	10	1	50	0	100	300.0413958	199.8367749	100.2046209	117.7043567	82.1324182	217.7658328	117.7043567	1.334635526	0	0	0	0	0	0	-1.207120099	0	0	0	0	0	49.2135674	0	0.134676095	57.04993407	66.33882163	95.73667523	8.655339383	21	324
32	124	33	52	7	2	20	0	100	60.054229	32.7339202	27.3203088	31.4997242	1.234196	58.9697705	31.4997242	3.956002198	0	0	0	0	0	0	-3.805754584	0	0	0	0	0	68.18029237	0	0.89695479	58.27064379	58.21276543	100	1.610628456	21	100
33	102	9	52	10	1	50	0	100	300.0621786	214.2922009	85.7699777	110.837716	103.4544849	196.42352	110.837716	1.087395261	0	0	0	0	0	0	-0.941985726	0	0	0	0	0	53.78201453	0	0.105664583	61.44118186	36.17952569	96.60388568	1.183835914	21	351
32	107	16	52	7	2	20	0	100	60.0304923	27.8612401	32.1692522	18.7246088	9.1366313	50.9607375	18.7246088	2.602945407	100	100	4.46926485	0	4.46926485	3.646287119	-2.437048473	100	3.528718871	0	3.528718871	0	43.91840813	3.646287119	0.368070978	71.05177858	21.86338776	100	0	21	128
32	102	33	52	9	2	50	10	60	60.0488949	48.0606636	11.9882313	47.5288377	0.5318259	59.4457285	47.5288377	3.942778338	0	0	0	0	0	0	-3.993085392	0	0	0	0	0	47.83863137	0	1.009302132	65.95994878	62.01487678	100	0	21	0
32	124	33	51	10	2	20	10	90	60.0055368	48.4217342	11.5838026	40.7684744	7.6532598	52.1397538	40.7684744	2.933816596	0	0	0	0	0	0	-2.929125854	0	0	0	0	0	27.13230089	0	0.454790434	60.16114001	25.71141376	100	0	21	92
36	102	9	51	9	1	50	0	100	300.0289297	191.3136368	108.7152929	159.191232	32.1224048	267.7372111	159.191232	3.189220581	0	0	0	0	0	0	-3.090842819	0	0	0	0	0	41.32805868	0	0.478761311	62.54525322	142.7273576	100	0	21	144
33	106	11	51	4	1	50	0	100	300.0154544	126.9605901	173.0548643	107.8049493	19.1556408	280.7206807	107.8049493	2.544723587	0	0	0	0	0	0	-2.367185618	0	0	0	0	0	40.7075014	0	0.316041486	56.5345412	109.172454	100	0	21	160
32	102	9	52	7	1	60	0	100	300.0203097	182.6856085	117.3347012	132.9885185	49.69709	250.1465779	132.9885185	2.565151661	0	0	0	0	0	0	-2.480868265	0	0	0	0	0	40.52673893	0	0.339608876	56.08926597	153.6251882	100	0	21	108
37	115	11	51	4	2	40	0	100	240.0192861	109.769374	130.2499121	91.4420259	18.3273481	221.3869092	91.4420259	2.790616214	0	0	0	0	0	0	-2.761019351	0	0	0	0	0	39.55176062	0	0.397235052	60.66962822	91.96265938	97.25310481	0	21	298
32	106	2	52	10	2	40	0	100	300.0007483	69.5005382	230.5002101	51.3040743	18.1964639	281.691943	51.3040743	2.946468963	0	0	0	0	0	0	-2.861659658	0	0	0	0	0	33.44776134	0	0.430937796	68.75849792	130.0815399	97.2078229	0	21	114
32	126	17	52	7	2	20	0	100	60.0408301	20.7428733	39.2979568	12.6141513	8.128722	51.9093231	12.6141513	3.325389535	0	0	0	0	0	0	-3.280257673	0	0	0	0	0	40.98490982	0	0.7288626	73.71680824	67.38383741	96.19671847	0	21	0
32	106	2	51	10	2	40	0	100	300.0045773	104.7103886	195.2941887	96.6862326	8.024156	291.8688015	96.6862326	2.295052676	0	0	0	0	0	0	-1.9802291	0	0	0	0	0	27.84723794	0	0.362388858	67.90039121	128.2014912	91.69869272	0	21	166
34	115	11	52	9	2	40	0	100	360.0052771	200.1567587	159.8485184	129.0989523	71.0578064	288.7850344	129.0989523	2.246154802	0	0	0	0	0	0	-2.151870301	0	0	0	0	0	23.20135537	0	0.345129843	63.98896686	117.3952723	90.00016294	0	21	432
32	106	31	51	7	2	50	0	100	360.0331038	215.1205928	144.912511	128.7062869	86.4143059	273.3594889	128.7062869	1.639194372	0	0	0	0	0	0	-1.549962946	0	0	0	0	0	19.19115062	0	0.185678441	55.00467073	75.24680108	89.21168015	0	21	112
32	126	14	52	7	2	20	0	100	60.0851061	32.8634533	27.2216528	26.066962	6.7964913	51.3106335	26.066962	2.727676336	0	0	0	0	0	0	-2.755929473	0	0	0	0	0	26.88739416	0	0.789393826	68.23067569	44.26286473	89.06379714	0	21	0
33	106	2	52	9	3	30	10	80	60.002091	38.10306	21.899031	35.6568721	2.4461879	57.3843213	35.6568721	2.865761029	0	0	0	0	0	0	-2.625001792	0	0	0	0	0	31.82383029	0	0.639570266	76.12262801	41.46892661	89.05225632	0	21	70
36	106	2	52	13	2	40	0	80	60.0185173	47.7066212	12.3118961	40.706893	6.9997282	52.8729736	40.706893	2.925585847	0	0	0	0	0	0	-2.638008343	0	0	0	0	0	36.47093005	0	0.750549086	72.51794324	57.12583319	88.7627872	0	21	108
32	106	2	52	7	2	40	0	100	240.0249666	92.8027915	147.2221751	70.4707884	22.3320031	217.5833624	70.4707884	2.939392251	0	0	0	0	0	0	-2.846600385	0	0	0	0	0	19.88312111	0	0.527620313	60.87045763	122.5232538	84.28978136	0	21	118
32	115	14	52	10	2	30	0	60	300.045533	178.1170949	121.9284381	69.4677739	108.649321	191.2421475	69.4677739	1.413444366	0	0	0	0	0	0	-1.18217523	0	0	0	0	0	26.78000119	0	0.132571585	59.63687841	39.80828952	82.74193119	0	21	338
37	115	11	51	4	2	40	0	60	156.6356874	73.7755897	82.8600977	52.3677674	21.4078223	134.9188075	52.3677674	2.483475973	0	0	0	0	0	0	-2.372875356	0	0	0	0	0	20.74227413	0	0.381047805	75.72472164	60.35605042	73.50501752	0	21	153
32	115	14	51	9	2	50	0	60	300.0081909	179.5414373	120.4667536	54.2350113	125.306426	174.4786627	54.2350113	1.466201138	0	0	0	0	0	0	-1.383071388	0	0	0	0	0	17.08066048	0	0.182053296	65.00492614	57.9646086	61.58213869	0	21	223
31	124	1	52	7	2	20	0	100	60.0372675	18.1610452	41.8762223	18.0283709	0.1326743	58.5172654	18.0283709	3.889381678	0	0	0	0	0	0	-3.837530191	0	0	0	0	0	43.29786177	0	1.18067892	60.93255667	70.72933427	99.86515997	4.989180275	20	112
32	124	33	51	10	3	40	10	70	60.0147827	32.3676315	27.6471512	29.3856007	2.9820308	56.9075445	29.3856007	2.809490326	0	0	0	0	0	0	-2.519995425	0	0	0	0	0	28.72109309	0	0.366139616	63.33886145	23.62359544	69.79042407	1.818927877	20	120
32	109	28	53	7	2	20	0	100	60.0512902	60.1232576	-0.0719674	50.0045195	10.1187381	49.9019122	50.0045195	1.045097373	0	0	0	0	0	0	-0.790582527	0	0	0	0	0	36.78987549	0	0.129867148	55.03602229	7.689036476	93.11815024	0.056270815	20	90
32	113	4	52	7	2	20	0	100	60.0381296	27.1755645	32.8625651	19.6730514	7.5025131	43.3914228	19.6730514	2.657890429	46.66666667	80	5.23669965	3.1560459	4.8205689	4.036018614	-2.594034585	30	2.435110567	3.996649929	3.52818812	3.891574425	37.0874442	3.958981713	0.576874928	92.18293212	42.44336036	100	0	20	56
32	113	16	52	7	2	20	0	100	60.0091665	28.3817911	31.6273754	17.1309465	11.2508446	48.8654739	17.1309465	2.86038199	71.42857143	100	2.880815933	0	2.880815933	3.05148519	-2.728918164	50	3.307489075	7.069488625	5.18848885	7.069488625	44.5933856	4.199486171	0.362716691	73.20672724	21.51190059	100	0	20	80
32	130	16	52	7	2	20	0	100	60.0303718	21.3957541	38.6346177	9.7011658	11.6945883	48.2970947	9.7011658	2.814175835	50	0	0	0	0	3.185108367	-2.662815632	0	0	0	0	6.2011634	35.30509532	4.693135883	0.370882967	76.61131379	22.58533966	100	0	20	15
31	126	23	53	7	2	20	0	100	60.03631	35.4853155	24.5509945	33.8466369	1.6386786	58.4889346	33.8466369	2.706806443	0	0	0	0	0	0	-2.528149871	0	0	0	0	0	47.27172308	0	0.473231358	90.11133011	30.40444882	100	0	20	0
32	124	33	51	10	3	40	10	70	60.0372137	29.7556601	30.2815536	26.4490758	3.3065843	56.7997294	26.4490758	3.058859696	0	0	0	0	0	0	-2.987485917	0	0	0	0	0	28.29411969	0	0.571268769	77.01787068	49.60189892	100	0	20	105
33	124	33	51	10	3	20	10	90	60.0383314	45.719098	14.3192334	39.8809696	5.8381284	54.0057374	39.8809696	3.047806591	0	0	0	0	0	0	-2.918723417	0	0	0	0	0	50.37336236	0	0.446030377	65.34397838	24.86054093	100	0	20	170
32	106	11	52	8	1	50	0	100	123.011384	74.42333	48.588054	68.8437905	5.5795395	117.1211859	68.8437905	2.703617967	0	0	0	0	0	0	-2.399186507	0	0	0	0	0	46.80311198	0	0.36394543	66.98794708	44.06044125	100	0	20	140
32	106	11	52	7	1	50	0	100	60.0434267	123.2878774	-63.2444507	82.5714274	40.71645	19.3425988	82.5714274	0.94240298	0	0	0	0	0	0	-0.956583052	0	0	0	0	0	29.05170123	0	0.175584686	63.75580697	10.07541152	100	0	20	128
32	115	11	51	7	2	40	0	100	300.0005072	110.9214172	189.07909	62.8571841	48.0642331	251.6905796	62.8571841	1.83747378	0	0	0	0	0	0	-1.687774205	0	0	0	0	0	30.82583395	0	0.311493988	64.64657269	130.6627246	100	0	20	320
32	106	33	52	10	1	60	0	40	60.0272771	41.5761815	18.4510956	39.4746446	2.1015369	57.7802612	39.4746446	3.85049371	0	0	0	0	0	0	-3.721494645	0	0	0	0	0	29.84747724	0	0.620560568	65.71870006	36.89727469	100	0	20	80
33	102	9	51	9	1	50	0	100	300.0521471	156.4527831	143.599364	118.4646013	37.9881818	261.8942888	118.4646013	2.538560531	0	0	0	0	0	0	-2.438231895	0	0	0	0	0	26.82348237	0	0.366176504	69.32114138	113.9565378	98.52443284	0	20	261
31	106	2	52	7	2	20	0	100	60.0171187	35.6897148	24.3274039	34.3122695	1.3774453	58.7666614	34.3122695	3.540131893	0	0	0	0	0	0	-3.353893819	0	0	0	0	0	32.01579319	0	0.94703177	70.26176583	56.97210509	95.85451414	0	20	120
32	115	11	52	7	2	40	0	100	300.0582922	122.7135272	177.344765	59.6629969	63.0505303	236.731573	59.6629969	1.691293854	0	0	0	0	0	0	-1.501140934	0	0	0	0	0	28.55108028	0	0.272370443	71.02086426	82.74817693	94.22842084	0	20	158
32	117	18	52	7	2	20	0	100	60.0161355	35.8217461	24.1943894	31.3658745	4.4558716	55.5944475	31.3658745	2.971622042	0	0	0	0	0	0	-2.840217794	0	0	0	0	0	39.15459678	0	0.514465168	70.61919625	30.46346865	92.16015621	0	20	165
32	106	11	51	10	1	50	0	100	300.0355403	100.6663842	199.3691561	95.7920687	4.8743155	295.0325568	95.7920687	2.788526679	0	0	0	0	0	0	-2.562233974	0	0	0	0	0	32.95084055	0	0.458577284	57.98251433	135.3972285	87.86559419	0	20	200
32	103	14	51	4	2	60	0	60	240.0296142	97.043821	142.9857932	42.4072919	54.6365291	185.2796055	42.4072919	2.050374257	0	0	0	0	0	0	-1.768275631	0	0	0	0	0	14.3676637	0	0.25574047	62.11683171	68.37689008	71.39851255	0	20	9
32	124	30	54	7	2	20	0	100	60.0428188	42.0474682	17.9953506	23.3487201	18.6987481	38.1814366	23.3487201	1.959063076	0	0	0	0	0	0	-1.678030834	0	0	0	0	0	15.72332659	0	0.27990944	53.72375973	15.79290385	70.9094696	0	20	148
36	106	2	52	13	3	20	10	90	60.015256	43.1740355	16.8412205	39.108927	4.0651085	55.8131565	39.108927	3.110588089	0	0	0	0	0	0	-3.128863325	0	0	0	0	0	41.5391821	0	0.816021191	81.37789255	50.83113849	92.39501896	6.619258198	19	100
36	106	2	52	13	3	20	10	90	60.0237423	43.4054447	16.6182976	36.8649373	6.5405074	53.3568494	36.8649373	2.998396322	0	0	0	0	0	0	-2.899775483	0	0	0	0	0	37.37790217	0	0.820550319	83.59806035	48.11200715	97.00473773	5.270070047	19	112
33	102	9	52	10	1	50	0	100	360.0183758	238.0440665	121.9743093	126.5990112	111.4450553	248.4486691	126.5990112	1.153825056	0	0	0	0	0	0	-1.128378401	0	0	0	0	0	44.74079917	0	0.158035103	63.97756784	130.9906812	97.36194932	4.55114715	19	378
32	102	9	51	10	1	50	0	100	300.0350771	174.5542535	125.4808236	113.4333252	61.1209283	238.754632	113.4333252	1.98720216	0	0	0	0	0	0	-2.0032941	0	0	0	0	0	44.27441882	0	0.236721574	67.18680791	69.01664336	100	3.633673622	19	324
32	107	9	52	7	2	20	0	100	60.0229916	42.6358249	17.3871667	27.765361	14.8704639	45.3048399	27.765361	2.47194854	95.45454545	100	2.15686095	0	2.15686095	2.6781822	-2.325805637	95	2.733058121	3.0705121	2.74993082	3.0705121	62.55972551	2.696015377	0.480900556	72.35188205	28.48775346	100	3.416302868	19	168
32	102	9	51	10	1	50	0	100	300.0333599	190.4741589	109.559201	134.9283641	55.5457948	244.2820612	134.9283641	2.262870681	0	0	0	0	0	0	-2.245478591	0	0	0	0	0	53.24719767	0	0.268247549	64.79441681	113.0683672	100	2.161682383	19	324
36	106	33	51	10	3	30	10	80	60.0079994	47.7697494	12.23825	43.0262339	4.7435155	55.0672759	43.0262339	3.01923507	0	0	0	0	0	0	-2.905909143	0	0	0	0	0	43.27518984	0	0.358383154	78.94086817	33.27757636	100	1.511864976	19	88
32	124	33	51	10	3	40	10	70	60.023323	44.989457	15.033866	42.2929918	2.6964652	57.189746	42.2929918	2.89329643	0	0	0	0	0	0	-2.497306604	0	0	0	0	0	37.94592242	0	0.343233025	73.63656387	25.77378017	88.58043194	1.362232689	19	215
32	102	9	52	4	1	50	0	100	300.020131	177.5852998	122.4348312	130.9245535	46.6607463	253.1493348	130.9245535	2.35762816	0	0	0	0	0	0	-2.305153497	0	0	0	0	0	49.94163821	0	0.377676371	61.28303949	114.6242521	98.64111017	0.439690903	19	198
32	122	28	53	7	2	20	0	100	60.0130152	26.381749	33.6312662	17.4947365	8.8870125	51.1251014	17.4947365	1.69403149	16.66666667	0	0	0	0	4.8509081	-1.611479065	0	0	0	0	8.30300016	54.54678772	7.727651483	0.270600855	77.57328443	29.19704557	100	0.114556751	19	6
32	116	7	53	7	2	20	0	100	60.0306282	40.5633979	19.4672303	36.0755736	4.4878243	55.6534809	36.0755736	1.636842627	0	0	0	0	0	0	-1.584703902	0	0	0	0	0	52.46094848	0	0.216370236	86.12665195	12.78940361	100	0	19	28
32	126	9	52	7	2	20	0	100	60.0933599	30.6156776	29.4776823	28.8967983	1.7188793	47.1694466	28.8967983	3.837068364	0	0	0	0	0	0	-3.611494707	0	0	0	0	0	31.35577947	0	0.966600368	89.22197208	47.83144977	100	0	19	0
32	111	16	52	7	2	20	0	100	60.0275876	29.4859052	30.5416824	19.6705069	9.8153983	50.1732607	19.6705069	3.004843879	100	0	0	0	0	5.020920478	-2.765408987	0	0	0	0	0	62.37215683	5.020920478	0.440044968	74.27284359	26.01749362	100	0	19	72
32	124	33	51	10	2	20	10	90	60.0439897	42.1009465	17.9430432	35.650315	6.4506315	53.3857235	35.650315	2.963344387	0	0	0	0	0	0	-2.706549447	0	0	0	0	0	30.7894006	0	0.485214997	61.9314665	28.29915984	100	0	19	104
31	126	4	52	7	2	20	0	100	60.0217777	38.7841506	21.2376271	36.535124	2.2490266	58.6749056	36.535124	3.201250687	0	0	0	0	0	0	-2.859088553	0	0	0	0	0	43.18311268	0	0.463359396	93.35237827	27.04424093	100	0	19	0
32	106	2	51	9	2	40	0	100	300.0546213	102.1731053	197.881516	88.7365644	13.4365409	286.4544367	88.7365644	2.740479284	0	0	0	0	0	0	-2.581266492	0	0	0	0	0	37.91534896	0	0.457137007	65.85909519	144.5195166	100	0	19	142
32	115	11	51	12	2	40	0	100	360.0595361	168.0063501	192.053186	137.9917096	30.0146405	329.8594203	137.9917096	2.748906474	0	0	0	0	0	0	-2.649573215	0	0	0	0	0	44.56578688	0	0.457977721	58.95628495	191.4762271	100	0	19	395
33	102	9	52	4	1	50	0	100	300.0116983	181.1082389	118.9034594	134.7356962	46.3725427	253.4489344	134.7356962	2.887435081	0	0	0	0	0	0	-2.829895846	0	0	0	0	0	53.61572354	0	0.417016178	65.47688654	178.0523507	100	0	19	27
32	102	11	52	9	2	40	0	100	300.0437453	152.1013894	147.9423559	77.6623969	74.4389925	225.4055043	77.6623969	1.614405761	0	0	0	0	0	0	-1.492787988	0	0	0	0	0	20.54175734	0	0.271430121	60.56308153	105.0157344	100	0	19	308
32	102	9	51	9	1	50	0	100	300.0327618	190.2091897	109.8235721	139.2711763	50.9380134	248.9048704	139.2711763	2.946299165	0	0	0	0	0	0	-2.893280197	0	0	0	0	0	44.83765527	0	0.428711059	66.9731636	128.2417456	100	0	19	171
32	115	11	52	9	2	40	0	100	300.0615727	157.1015139	142.9600588	121.9616823	35.1398316	264.789131	121.9616823	2.863252029	0	0	0	0	0	0	-2.779130176	0	0	0	0	0	36.98675046	0	0.404627598	56.19922565	143.6104096	100	0	19	354
32	115	30	54	7	2	50	0	100	360.036357	273.582473	86.453884	116.7831616	156.7993114	203.0767323	116.7831616	0.867924653	0	0	0	0	0	0	-0.766469424	0	0	0	0	0	53.94153166	0	0.09141699	58.44358504	67.18093976	100	0	19	360
33	102	9	51	10	1	50	0	100	360.0198217	256.6338497	103.385972	151.2649784	105.3688713	254.5412681	151.2649784	1.848320955	0	0	0	0	0	0	-1.86993943	0	0	0	0	0	42.72759796	0	0.245844748	59.26009822	85.93528751	94.27868673	0	19	333
32	106	20	53	9	3	40	0	60	60.0350643	41.7251052	18.3099591	17.4840925	24.2410127	35.6619869	17.4840925	1.367587253	0	0	0	0	0	0	-1.203340941	0	0	0	0	0	25.17459622	0	0.133793677	91.99284925	6.322336751	73.39744561	0	19	76
33	126	4	51	10	2	20	0	100	60.0076584	45.2061753	14.8014831	41.7134308	3.4927445	56.310364	41.7134308	2.219403926	0	0	0	0	0	0	-1.902030311	0	0	0	0	0	54.49985076	0	0.339432398	61.17854919	20.43307192	97.98110018	14.60597336	18	0
36	106	33	51	13	2	50	0	80	60.0509235	33.8267005	26.224223	26.6993789	7.1273216	52.7561274	26.6993789	3.220445006	0	0	0	0	0	0	-3.16238749	0	0	0	0	0	46.55596693	0	0.729116505	69.72454575	49.42257242	100	9.212058641	18	60
33	102	9	52	10	1	50	0	100	300.0295279	205.2343746	94.7951533	106.3962594	98.8381152	200.8906539	106.3962594	1.152468865	0	0	0	0	0	0	-1.029062029	0	0	0	0	0	45.19322835	0	0.116339928	60.14665013	32.88857983	93.76630342	4.964057157	18	360
32	130	9	52	7	2	20	0	100	60.0371872	39.1435315	20.8936557	27.6212418	11.5222897	43.94683	27.6212418	2.444458143	85.71428571	0	0	0	0	2.603123994	-2.352662949	0	0	0	0	4.264696333	49.54509893	2.840491471	0.426340574	68.49997565	23.58607053	100	2.958392301	18	90
32	103	14	52	10	2	40	0	100	300.0557373	129.2701677	170.7855696	78.6144029	50.6557648	249.3046572	78.6144029	1.953776018	0	0	0	0	0	0	-1.702737659	0	0	0	0	0	33.93809473	0	0.208292354	61.24071579	70.73647914	87.49648691	2.488638841	18	171
34	102	9	52	9	1	50	0	100	360.0083936	260.9406209	99.0677727	112.0458835	148.8947374	210.9080852	112.0458835	1.57745833	0	0	0	0	0	0	-1.531452915	0	0	0	0	0	46.67260004	0	0.174231689	64.7834751	71.53415312	95.79434854	1.049531452	18	423
32	124	30	54	10	1	60	0	60	60.0588239	50.9140839	9.14474	32.8195118	18.0945721	41.838409	32.8195118	0.77789571	0	0	0	0	0	0	-0.575250665	0	0	0	0	0	17.72288872	0	0.102627466	54.94623895	5.922730167	45.0356102	0.918804884	18	105
32	102	9	52	10	1	50	0	100	300.0566928	194.7131813	105.3435115	81.2242382	113.4889431	186.4114362	81.2242382	1.338239073	0	0	0	0	0	0	-1.287568541	0	0	0	0	0	53.00715108	0	0.157954099	67.611562	44.27315416	100	0.827124979	18	324
34	102	9	51	1	1	50	0	60	300.0652479	177.436804	122.6284439	122.8783468	54.5584572	245.3668797	122.8783468	2.105261047	0	0	0	0	0	0	-2.03822606	0	0	0	0	0	26.82534411	0	0.240285238	65.33496175	99.70184377	100	0.522184686	18	252
32	110	16	52	7	2	20	0	100	60.058792	30.7714968	29.2872952	22.5087958	8.262701	51.8104474	22.5087958	3.034268441	0	0	0	0	0	0	-2.772165121	0	0	0	0	0	46.41862535	0	0.412368462	74.27376803	23.70278175	100	0	18	213
33	115	11	52	10	2	40	0	100	300.0187113	123.0138431	177.0048682	86.6856728	36.3281703	263.5075995	86.6856728	2.558363299	0	0	0	0	0	0	-2.630450705	0	0	0	0	0	29.29283031	0	0.51249039	61.92470043	176.8881763	100	0	18	413
33	103	20	53	10	2	50	0	100	240.0313626	135.4847683	104.5465943	42.801649	92.6831193	130.1082553	42.801649	0.76935711	0	0	0	0	0	0	-0.67137433	0	0	0	0	0	38.97987015	0	0.097040225	73.20864364	32.00103839	100	0	18	117
32	106	11	51	10	1	50	0	100	300.0428723	85.3409191	214.7019532	77.765955	7.5749641	292.3849762	77.765955	2.727087809	0	0	0	0	0	0	-2.587471968	0	0	0	0	0	25.13576659	0	0.476524731	61.19555735	198.125342	100	0	18	128
34	115	11	51	3	2	30	0	100	300.0007278	105.5466557	194.4540721	67.5994434	37.9472123	261.817853	67.5994434	2.762928954	0	0	0	0	0	0	-2.656476279	0	0	0	0	0	21.19594617	0	0.374669858	76.31431792	116.8698325	100	0	18	242
32	106	2	51	7	2	40	0	100	300.0184958	82.4262278	217.592268	68.9909417	13.4352861	286.385597	68.9909417	2.795409505	0	0	0	0	0	0	-2.606771109	0	0	0	0	0	32.90390798	0	0.404912288	55.50609274	143.3397977	100	0	18	138
32	115	11	51	7	2	40	0	100	360.0613965	94.0479877	266.0134088	48.1095889	45.9383988	313.9478798	48.1095889	2.052151991	0	0	0	0	0	0	-1.871646825	0	0	0	0	0	27.55107131	0	0.354560065	64.49305481	138.4464548	100	0	18	347
32	106	7	53	7	2	20	0	100	60.0619051	40.2994384	19.7624667	25.1237366	15.1757018	44.8984061	25.1237366	1.325305257	0	0	0	0	0	0	-1.172869045	0	0	0	0	0	16.9580452	0	0.20001311	60.15224533	14.74684316	98.39859681	0	18	12
32	106	11	52	10	1	50	0	100	300.0282606	91.7397638	208.2884968	60.0875195	31.6522443	268.2408695	60.0875195	2.777642376	0	0	0	0	0	0	-2.608795604	0	0	0	0	0	22.71676393	0	0.370067498	61.26009029	111.4186904	92.58183855	0	18	106
33	106	2	52	9	2	40	0	80	60.017036	38.7466387	21.2703973	36.9861837	1.760455	57.8776144	36.9861837	3.104829878	0	0	0	0	0	0	-2.797615237	0	0	0	0	0	29.48963266	0	0.6236504	81.91137444	34.86836708	90.11576271	0	18	82
33	103	11	52	9	1	20	0	80	60.0562957	26.5653762	33.4909195	25.4240755	1.1413007	58.7728213	25.4240755	3.752950818	0	0	0	0	0	0	-3.473797695	0	0	0	0	0	33.74794242	0	0.784221256	69.53676706	45.35542523	77.06915826	0	18	9
32	124	33	51	10	3	40	10	70	60.0345844	38.5669771	21.4676073	27.6191861	10.947791	48.9400503	27.6191861	2.201020635	0	0	0	0	0	0	-2.09865321	0	0	0	0	0	23.36694348	0	0.306825565	71.05327954	20.14590917	73.59262481	0	18	120
32	106	2	51	9	1	50	10	60	60.0647264	46.9046932	13.1600332	41.2983231	5.6063701	54.450649	41.2983231	2.350087891	0	0	0	0	0	0	-1.954570314	0	0	0	0	0	28.329658	0	0.443397818	81.40454223	27.14220756	70.63882394	0	18	58
36	106	33	51	13	3	30	10	80	60.0521689	37.1508919	22.901277	33.0456213	4.1052706	55.6977977	33.0456213	3.499822058	0	0	0	0	0	0	-3.382195775	0	0	0	0	0	46.04681491	0	0.569882229	69.60043056	40.93666992	100	13.80723801	17	92
36	106	2	51	13	1	50	0	90	60.0586546	43.0430099	17.0156447	36.6620812	6.3809287	53.4514993	36.6620812	2.80120985	0	0	0	0	0	0	-2.705419182	0	0	0	0	0	38.08572257	0	0.662439265	65.44767653	39.92409054	92.09722456	9.173615533	17	100
32	106	11	52	7	2	20	0	100	60.0213352	31.1065969	28.9147383	29.2426987	1.8638982	58.2673469	29.2426987	3.875224858	0	0	0	0	0	0	-3.7507698	0	0	0	0	0	44.1740545	0	0.810112376	57.81747073	48.46306259	94.03210071	8.613134215	17	48
33	102	9	52	10	1	50	0	100	300.0230228	188.2014464	111.8215764	99.7736706	88.4277758	211.4125071	99.7736706	0.98809109	0	0	0	0	0	0	-0.867695211	0	0	0	0	0	45.18632674	0	0.096484821	61.69774732	42.03406449	91.31448949	5.982115589	17	333
32	124	30	54	10	1	40	0	80	60.0224266	49.6781777	10.3442489	33.7660855	15.9120922	43.9584645	33.7660855	1.192156773	0	0	0	0	0	0	-0.930675115	0	0	0	0	0	24.40379758	0	0.154459309	49.91804737	11.10116386	61.20602036	4.934529781	17	114
34	102	9	52	9	1	50	0	100	300.0252324	217.4477341	82.5774983	78.3765605	139.0711736	160.7700265	78.3765605	1.482802761	0	0	0	0	0	0	-1.413990231	0	0	0	0	0	40.99913045	0	0.166976729	68.25022972	53.84109932	92.51327034	3.039972826	17	360
32	115	11	51	7	2	40	0	100	300.0043753	107.1047876	192.8995877	80.0559267	27.0488609	272.6064909	80.0559267	2.754765782	0	0	0	0	0	0	-2.615481587	0	0	0	0	0	43.27165049	0	0.33968283	58.58080385	105.1793652	92.51693689	2.347471408	17	133
33	102	9	51	10	1	50	0	100	300.0213249	212.8648185	87.1565064	155.6086172	57.2562013	242.5908274	155.6086172	2.368976454	0	0	0	0	0	0	-2.273070744	0	0	0	0	0	51.53376957	0	0.253018684	62.86411202	79.74809643	98.31950419	1.048039438	17	324
32	102	9	52	10	1	50	0	100	300.0326517	191.6602826	108.3723691	75.0626419	116.5976407	183.2531813	75.0626419	1.180302382	0	0	0	0	0	0	-1.100523761	0	0	0	0	0	47.34042821	0	0.135978711	69.79196966	84.18896168	100	0.75045292	17	324
32	106	27	52	7	2	20	0	100	60.0513325	53.2667213	6.7846112	39.065585	14.2011363	46.0259725	39.065585	0.339227088	0	0	0	0	0	0	-0.225023612	0	0	0	0	0	40.90228616	0	0.05301147	72.92776471	3.140556239	100	0	17	70
32	117	7	53	7	2	20	0	100	60.0437254	40.4223886	19.6213368	38.5128732	1.9095154	58.2774854	38.5128732	2.019948403	0	0	0	0	0	0	-1.929307889	0	0	0	0	0	46.28720607	0	0.253891789	81.89117427	15.13284329	100	0	17	120
32	110	33	52	7	2	20	0	100	60.054033	22.722766	37.331267	19.1881076	3.5346584	56.6102921	19.1881076	3.3622744	0	0	0	0	0	0	-3.471138868	0	0	0	0	0	53.72066912	0	0.733436767	82.18993686	47.88346141	100	0	17	105
32	102	9	52	4	1	50	0	100	360.0555413	190.180096	169.8754453	130.0143428	60.1657532	299.6876491	130.0143428	2.669765514	0	0	0	0	0	0	-2.638466471	0	0	0	0	0	53.31216526	0	0.402468043	68.36112258	144.8540401	100	0	17	144
32	106	20	53	4	2	20	0	100	300.0582745	66.4419237	233.6163508	27.3471207	39.094803	260.6943599	27.3471207	1.895683063	0	0	0	0	0	0	-1.839227091	0	0	0	0	0	33.52790837	0	0.291276843	65.58648841	101.9921131	100	0	17	50
32	109	4	51	9	3	40	10	70	60.0270175	18.4166646	41.6103529	18.1795877	0.2370769	59.8000249	18.1795877	2.691415287	0	0	0	0	0	0	-2.363679872	0	0	0	0	0	38.12243499	0	0.435793159	70.69156073	29.62744733	100	0	17	42
33	106	2	51	9	2	40	0	100	360.0277241	105.8409419	254.1867822	100.1914189	5.649523	354.2720096	100.1914189	3.095464558	0	0	0	0	0	0	-2.862158265	0	0	0	0	0	26.47497669	0	0.712023284	67.89717155	248.4422296	100	0	17	122
32	102	9	52	9	1	50	0	100	300.0275502	198.0268491	102.0007011	141.6633277	56.3635214	243.5322855	141.6633277	2.504308165	0	0	0	0	0	0	-2.429546573	0	0	0	0	0	48.70940038	0	0.313488876	69.6537665	113.1224903	100	0	17	198
32	102	9	51	7	1	50	0	100	300.0197688	188.0055485	112.0142203	172.5671426	15.4384059	284.3884386	172.5671426	3.420861707	0	0	0	0	0	0	-3.267943292	0	0	0	0	0	21.48626608	0	0.697089131	67.16279638	196.944288	100	0	17	72
32	106	11	51	7	1	50	0	100	300.0227369	105.3410669	194.68167	76.1777358	29.1633311	270.6659172	76.1777358	2.975021053	0	0	0	0	0	0	-2.825069351	0	0	0	0	0	52.51701252	0	0.409794754	53.47869349	116.8974403	100	0	17	170
32	115	11	52	7	2	40	0	100	300.0219011	139.8364915	160.1854096	63.6859024	76.1505891	223.6747952	63.6859024	1.979560959	0	0	0	0	0	0	-1.804780513	0	0	0	0	0	26.23185406	0	0.306392648	74.05615505	115.6023853	100	0	17	284
32	106	2	52	10	2	40	0	100	300.0450922	70.0565473	229.9885449	52.8690949	17.1874524	282.639097	52.8690949	2.742138089	0	0	0	0	0	0	-2.614386977	0	0	0	0	0	47.97953726	0	0.37114562	65.84725276	116.1634608	100	0	17	116
32	102	9	51	7	1	50	0	100	300.0544251	171.5192865	128.5351386	148.4017576	23.1175289	276.6800093	148.4017576	2.968760587	0	0	0	0	0	0	-2.919565387	0	0	0	0	0	43.62681545	0	0.619601991	63.12857236	184.6777112	96.9091831	0	17	63
31	126	16	52	7	2	100	0	100	60.0393469	13.0930832	46.9462637	11.8842862	1.208797	56.9635841	11.8842862	3.902555063	0	0	0	0	0	0	-3.8197126	0	0	0	0	0	17.24050642	0	0.922514138	71.19745132	54.4526381	96.44135162	0	17	0
32	106	2	52	7	2	40	0	100	300.0385962	94.956313	205.0822832	79.5124247	15.4438883	284.396836	79.5124247	3.324229535	0	0	0	0	0	0	-3.193389476	0	0	0	0	0	11.41458923	0	0.746855435	61.32689813	218.373547	96.20311613	0	17	82
34	102	9	51	9	1	50	0	100	300.0087364	236.2621882	63.7465482	73.7259517	162.5362365	137.2848719	73.7259517	0.991509065	0	0	0	0	0	0	-0.893246219	0	0	0	0	0	45.88681936	0	0.096782759	66.42065839	30.88322311	94.33009558	0	17	360
33	126	4	51	9	2	20	0	100	60.0396256	36.0683099	23.9713157	32.8750874	3.1932225	56.6071423	32.8750874	2.56128542	0	0	0	0	0	0	-2.299314166	0	0	0	0	0	42.00107954	0	0.397297515	78.70268095	22.89179226	94.01541103	0	17	0
33	106	2	52	9	1	30	0	90	60.0096488	35.7744748	24.235174	33.2039001	2.5705747	57.2822376	33.2039001	2.737101045	0	0	0	0	0	0	-2.547772193	0	0	0	0	0	28.40973519	0	0.637566153	73.60172178	37.18450012	88.28648161	0	17	64
32	106	2	51	7	2	40	0	100	300.0403812	93.4238764	206.6165048	66.8570904	26.566786	251.9518515	66.8570904	2.44408004	0	0	0	0	0	0	-2.308376549	0	0	0	0	0	33.79040097	0	0.376819732	57.8021123	98.70173824	88.19048482	0	17	134
33	106	20	53	12	3	30	0	70	60.037112	27.7615995	32.2755125	16.1137258	11.6478737	48.4584415	16.1137258	1.878549293	0	0	0	0	0	0	-1.719931238	0	0	0	0	0	28.0405687	0	0.229382671	90.39952096	15.65799217	87.80304521	0	17	50
32	106	11	51	8	1	50	0	100	180.0258254	100.0000643	80.0257611	81.2212806	18.7787837	161.0451995	81.2212806	2.37113357	0	0	0	0	0	0	-2.108288964	0	0	0	0	0	53.8992354	0	0.281208809	63.32314281	47.16367959	85.87693277	0	17	150
32	124	14	52	7	2	20	0	100	60.0648613	40.7843824	19.2804789	30.7869401	9.9974423	43.1242024	30.7869401	2.71796608	0	0	0	0	0	0	-2.785208163	0	0	0	0	0	26.82502699	0	0.583048625	57.81873341	30.93351361	80.57230649	0	17	72
32	115	11	52	7	2	40	0	100	300.0217399	128.2017577	171.8199822	87.4574495	40.7443082	259.0079281	87.4574495	2.756583121	0	0	0	0	0	0	-2.649151638	0	0	0	0	0	30.07508713	0	0.401495078	56.89155968	117.5830588	77.88823879	0	17	333
32	106	20	53	10	3	40	0	60	60.0138298	22.9186972	37.0951326	14.1897548	8.7289424	51.3764615	14.1897548	1.655781897	0	0	0	0	0	0	-1.508156343	0	0	0	0	0	20.63346789	0	0.157931318	87.2983599	11.24178702	72.37294046	0	17	28
32	124	33	52	9	2	50	10	60	60.0152881	47.5501511	12.465137	34.0400087	13.5101424	46.4119563	34.0400087	1.776147493	0	0	0	0	0	0	-1.574697736	0	0	0	0	0	25.46353884	0	0.189749203	61.91424972	12.54643353	64.26759983	0	17	204
32	124	33	51	10	3	40	10	70	60.0297561	41.7083667	18.3213894	39.1620945	2.5462722	57.4291828	39.1620945	2.555698904	0	0	0	0	0	0	-2.428169471	0	0	0	0	0	37.32698226	0	0.288548067	62.91339468	22.31306893	75.98053949	8.42225793	16	160
32	110	11	52	7	2	20	0	100	60.0323153	29.8307906	30.2015247	25.0257637	4.8050269	55.2440228	25.0257637	3.342359088	0	0	0	0	0	0	-3.201095662	0	0	0	0	0	42.04196216	0	0.791172967	76.05216729	46.60417531	100	7.809275526	16	198
36	106	2	51	13	1	60	0	60	60.0450043	39.5037697	20.5412346	31.6585111	7.8452586	52.0748641	31.6585111	2.777092851	0	0	0	0	0	0	-2.500303202	0	0	0	0	0	30.62453509	0	0.579075445	73.069812	32.8537378	97.41901905	7.557997221	16	86
31	126	9	51	6	2	20	0	100	60.0381064	39.2259057	20.8122007	32.9587637	6.267142	53.6084295	32.9587637	3.0002477	0	0	0	0	0	0	-2.730154182	0	0	0	0	0	60.27393319	0	0.42291002	63.53654076	27.69024483	100	7.269137901	16	0
33	102	9	52	10	1	50	0	100	300.0237161	189.6606747	110.3630414	114.3140459	75.3466288	224.5547574	114.3140459	1.291733894	0	0	0	0	0	0	-1.172798314	0	0	0	0	0	56.95719546	0	0.121989494	59.16854495	34.87371965	94.5866501	2.888292759	16	261
32	102	9	52	10	1	50	0	100	300.0097407	220.8894186	79.1203221	143.5928108	77.2966078	222.3818475	143.5928108	2.56314277	0	0	0	0	0	0	-2.485639817	0	0	0	0	0	30.88739584	0	0.415957067	61.79918828	132.4544075	100	1.969730674	16	36
32	102	9	51	7	1	50	0	100	300.0314497	195.1582652	104.8731845	146.9118834	48.2463818	251.6759619	146.9118834	2.565045757	0	0	0	0	0	0	-2.502767296	0	0	0	0	0	54.95476329	0	0.318385249	62.75376382	97.75798462	100	1.711003999	16	162
32	113	9	52	7	2	20	0	100	60.0135721	40.4998988	19.5136733	24.987403	15.5124958	44.6451149	24.987403	2.329567205	56	61.53846154	2.168240725	2.58743298	2.329468515	2.260947521	-2.466715331	50	2.384556583	2.27725095	2.330903767	2.418242782	47.15198608	2.330157436	0.503830147	85.81176729	30.71139129	100	1.153951519	16	112
32	111	9	52	7	2	20	0	100	60.0630402	43.300441	16.7625992	28.6979924	14.6024486	45.6196095	28.6979924	2.296367675	100	0	0	0	0	2.137147572	-2.194738199	0	0	0	0	0	45.63966428	2.137147572	0.411723748	75.15851706	27.2405636	99.50845775	0.52594635	16	144
34	102	9	51	9	1	50	0	100	360.0037758	279.0372402	80.9665356	103.0148287	176.0224115	183.8343354	103.0148287	1.172773042	0	0	0	0	0	0	-1.095624764	0	0	0	0	0	43.41244422	0	0.130376757	62.14398889	65.68489495	100	0.26192512	16	432
32	124	33	51	10	3	20	10	90	60.0048366	45.0615305	14.9433061	36.8744028	8.1871277	51.6727504	36.8744028	2.630728085	0	0	0	0	0	0	-2.507366928	0	0	0	0	0	36.47393684	0	0.450765594	66.06213197	41.32876351	100	0.001964582	16	90
32	106	31	52	7	2	20	0	100	60.0318327	34.6212273	25.4106054	31.5890962	3.0321311	57.1644144	31.5890962	2.160935723	0	0	0	0	0	0	-2.052089548	0	0	0	0	0	29.00376832	0	0.332980722	65.83988963	19.95615407	100	0	16	58
32	107	4	52	7	2	20	0	100	60.0311523	40.4451512	19.5860011	22.3944543	18.0506969	42.1039811	22.3944543	2.03939175	100	100	2.53303156	0	2.53303156	2.630598355	-1.80993606	100	2.659294471	0	2.659294471	0	54.78404291	2.630598355	0.314454639	73.77647554	18.6122479	100	0	16	176
32	111	17	52	7	2	20	0	100	60.0569404	28.1958057	31.8611347	18.4428776	9.7529281	50.4506517	18.4428776	2.950497708	100	0	0	0	0	2.74309006	-2.78114891	0	0	0	0	0	53.60534811	2.74309006	0.500127691	73.74605674	29.90651066	100	0	16	120
32	109	20	53	7	2	20	0	100	60.0049512	25.9153667	34.0895845	14.002856	11.9125107	48.076092	14.002856	1.977592761	0	0	0	0	0	0	-1.911738084	0	0	0	0	0	31.61794663	0	0.274976938	77.21720104	16.22721018	100	0	16	18
36	106	33	51	10	1	40	0	80	60.0522101	44.2315434	15.8206667	37.435052	6.7964914	53.1091642	37.435052	2.701570389	0	0	0	0	0	0	-2.478281249	0	0	0	0	0	33.93959577	0	0.263658625	76.98470611	15.76448483	100	0	16	100
36	106	2	51	13	1	40	0	90	60.035406	38.9661359	21.0692701	31.9738085	6.9923274	52.8949674	31.9738085	3.0270599	0	0	0	0	0	0	-2.747067231	0	0	0	0	0	41.96575407	0	0.659074566	64.23140636	54.39151956	100	0	16	80
33	126	4	52	9	2	20	0	100	60.0245322	31.9266924	28.0978398	29.9198768	2.0068156	57.8378587	29.9198768	2.593637889	0	0	0	0	0	0	-2.502031098	0	0	0	0	0	52.92616724	0	0.399041354	84.66426453	26.73275632	100	0	16	0
33	115	11	51	10	2	40	0	100	300.0142539	102.6166369	197.397617	71.0697281	31.5469088	268.199287	71.0697281	2.174013551	0	0	0	0	0	0	-1.995119798	0	0	0	0	0	35.34962249	0	0.3098955	52.88115351	142.6166167	100	0	16	280
34	115	11	52	3	2	30	0	100	300.0227522	132.5562399	167.4665123	67.6245428	64.9316971	234.9734615	67.6245428	2.245583745	0	0	0	0	0	0	-2.162504741	0	0	0	0	0	27.31873057	0	0.331129974	66.1179105	98.98854085	100	0	16	266
32	102	9	51	9	1	50	0	100	300.0590128	178.2909425	121.7680703	123.3553071	54.9356354	244.983041	123.3553071	2.529225485	0	0	0	0	0	0	-2.453269314	0	0	0	0	0	47.00038694	0	0.322486997	61.07501132	104.7403487	100	0	16	279
32	115	11	51	9	2	40	0	100	300.0177781	146.1528063	153.8649718	99.0259376	47.1268687	252.7150517	99.0259376	2.359381377	0	0	0	0	0	0	-2.201520046	0	0	0	0	0	27.04984495	0	0.356135988	61.02998849	118.9628064	100	0	16	321
32	102	9	52	7	1	50	0	100	300.0111542	201.6868683	98.3242859	118.3241894	83.3626789	216.4671981	118.3241894	2.112238381	0	0	0	0	0	0	-2.037948166	0	0	0	0	0	49.06699775	0	0.272932225	68.55460861	88.66497911	100	0	16	261
32	102	9	52	7	1	50	0	100	300.0213705	110.9247872	189.0965833	92.9279474	17.9968398	275.720368	92.9279474	3.454711532	0	0	0	0	0	0	-3.36938785	0	0	0	0	0	32.51193496	0	0.600007454	68.7246834	222.7795238	100	0	16	36
32	115	11	51	7	2	40	0	100	300.0031474	106.3191443	193.6840031	57.1088307	49.2103136	250.6304457	57.1088307	2.355528593	0	0	0	0	0	0	-2.235448651	0	0	0	0	0	31.9004025	0	0.424743746	74.88045162	259.8223611	100	0	16	106
32	108	4	52	7	2	20	0	100	60.0460173	35.5563853	24.489632	24.1756552	11.3807301	48.6590299	24.1756552	2.23659206	68.75	100	3.3835235	0	3.3835235	3.717516827	-2.091856926	66.66666667	3.75091616	3.61150084	3.704444387	3.61150084	42.64869737	3.684386831	0.40232212	84.46734498	23.86932329	98.84795448	0	16	77
32	126	30	54	7	2	20	0	100	60.0884156	47.0402171	13.0481985	18.4561032	28.5841139	31.6482501	18.4561032	1.463626632	0	0	0	0	0	0	-1.259575077	0	0	0	0	0	13.02770526	0	0.240270335	74.063137	14.433462	97.9417038	0	16	0
32	106	2	52	10	2	40	0	100	300.0024145	61.5653269	238.4370876	43.6819031	17.8834238	281.8853755	43.6819031	2.823365973	0	0	0	0	0	0	-2.634337548	0	0	0	0	0	48.62832781	0	0.367552707	58.7748177	117.8854062	97.01141811	0	16	110
32	124	33	51	10	3	20	10	90	60.0424989	43.8081795	16.2343194	39.3625249	4.4456546	55.4762431	39.3625249	3.314784207	0	0	0	0	0	0	-3.151483826	0	0	0	0	0	37.6890309	0	0.45634883	57.33593185	28.08205958	94.2284174	0	16	220
32	108	16	52	7	2	20	0	100	60.026496	21.6055515	38.4209445	16.0602385	5.545313	54.4353699	16.0602385	2.845374356	80	100	2.4317564	0	2.4317564	4.778990988	-2.788251376	77.77777778	5.114310214	6.6358151	5.452422411	6.6358151	25.30132971	5.15035581	0.38805016	59.99401941	25.67537242	93.16149864	0	16	56
33	106	2	52	10	2	40	0	100	41.4324991	25.5541843	15.8783148	24.0751764	1.4790079	39.7095468	24.0751764	3.152714637	0	0	0	0	0	0	-3.192137717	0	0	0	0	0	29.07694577	0	0.946101764	74.59045547	42.80697488	92.55358017	0	16	80
33	106	20	53	12	3	30	0	70	60.0153968	32.2701695	27.7452273	13.2641692	19.0060003	40.8814817	13.2641692	1.659621293	0	0	0	0	0	0	-1.521351463	0	0	0	0	0	22.10982418	0	0.18979257	76.54545592	8.646986815	92.40354581	0	16	32
32	115	11	52	10	2	40	0	100	300.050346	109.3367973	190.7135487	77.650013	31.6867843	268.2270033	77.650013	2.645871472	0	0	0	0	0	0	-2.552449961	0	0	0	0	0	29.52846953	0	0.403085482	60.70406455	143.9317163	89.70227268	0	16	201
32	115	11	52	9	2	40	0	100	300.0244732	144.0585154	155.9659578	101.7614716	42.2970438	257.5258162	101.7614716	2.140752123	0	0	0	0	0	0	-1.99725089	0	0	0	0	0	29.20274632	0	0.31418439	53.17547869	100.3832704	87.67557985	0	16	280
34	106	2	52	14	1	60	0	100	60.026639	37.8469069	22.1797321	32.0261009	5.820806	54.0497846	32.0261009	2.520282943	0	0	0	0	0	0	-2.399359898	0	0	0	0	0	29.27958171	0	0.561394692	65.76786127	34.27637884	86.18771897	0	16	80
32	103	14	51	8	2	50	0	60	300.0215737	211.6355431	88.3860306	62.1170123	149.5185308	150.3829884	62.1170123	0.861781778	0	0	0	0	0	0	-0.77461188	0	0	0	0	0	28.02129571	0	0.16131341	63.41162584	86.89223375	85.656344	0	16	162
32	106	20	53	10	1	60	0	80	60.0021789	35.2798661	24.7223128	17.5215653	17.7583008	37.2968682	17.5215653	1.158953622	0	0	0	0	0	0	-1.042833584	0	0	0	0	0	27.08534129	0	0.144334625	81.59804593	11.20610189	84.5248712	0	16	62
32	124	33	51	10	3	40	10	70	60.0294845	39.2587692	20.7707153	32.7065955	6.5521737	53.3138379	32.7065955	2.363586734	0	0	0	0	0	0	-2.137334794	0	0	0	0	0	27.57632607	0	0.243457805	82.27299888	13.93716906	76.58710597	0	16	130
31	124	13	54	6	2	40	0	100	60.0168775	45.4405143	14.5763632	33.1492677	12.2912466	47.5215346	33.1492677	0.654570181	0	0	0	0	0	0	-0.524246939	0	0	0	0	0	22.66604156	0	0.129552776	50.72581474	7.631631768	65.474363	0	16	128
31	106	2	51	6	1	50	20	60	60.0551317	43.1342756	16.9208561	35.3498637	7.7844119	52.1112148	35.3498637	1.005685333	0	0	0	0	0	0	-0.76774884	0	0	0	0	0	34.22807483	0	0.225575611	62.60936146	13.09709441	62.52183753	0	16	100
31	124	12	54	7	2	20	0	100	60.0563512	26.7892582	33.267093	0	26.7892582	33.2112043	0	1.403106898	0	0	0	0	0	0	-1.257337791	0	0	0	0	0	0	0	0.235983962	0	14.05044888	0	0	16	72
36	106	33	51	13	3	30	10	80	60.0197204	32.3698762	27.6498442	21.4973121	10.8725641	49.0080504	21.4973121	2.878705844	0	0	0	0	0	0	-2.952561001	0	0	0	0	0	42.40996914	0	0.740487046	71.85122056	76.21326202	100	14.99890464	15	52
33	102	9	51	10	1	50	0	100	300.0513563	215.73737	84.3139863	150.4063111	65.3310589	234.5619424	150.4063111	2.323310659	0	0	0	0	0	0	-2.320518628	0	0	0	0	0	50.03530369	0	0.279745604	63.35838927	94.37473522	95.27104156	7.58498775	15	324
32	102	9	51	9	1	50	0	100	300.0356405	209.4049771	90.6306634	125.5472928	83.8576843	216.00886	125.5472928	2.185308786	0	0	0	0	0	0	-2.104563045	0	0	0	0	0	53.48506303	0	0.238204018	67.5343554	80.33851083	100	5.27529976	15	333
36	106	33	51	13	1	60	0	60	60.0375416	37.1965559	22.8409857	25.1788502	12.0177057	47.871279	25.1788502	2.589332035	0	0	0	0	0	0	-2.544890813	0	0	0	0	0	36.50282835	0	0.41796162	72.10749489	29.55600389	100	4.318035069	15	58
32	119	9	52	7	2	20	0	100	60.0472203	42.4842487	17.5629716	23.8569643	18.6272844	41.6306311	23.8569643	2.167194458	50	0	0	0	0	1.902888589	-2.001644872	0	0	0	0	1.727101133	50.04037163	1.814994861	0.373728531	83.06752468	22.304202	100	2.721636152	15	72
33	120	30	54	10	2	50	0	100	240.0220758	129.116857	110.9052188	101.330918	27.785939	212.1115196	101.330918	1.520885449	0	0	0	0	0	0	-1.354329888	0	0	0	0	0	62.87284688	0	0.178243939	60.81071739	86.33152898	100	1.87448287	15	125
32	106	2	52	7	2	20	0	100	60.0618051	37.5984169	22.4633882	32.5357447	5.0626722	54.9775973	32.5357447	3.037591564	0	0	0	0	0	0	-2.978156138	0	0	0	0	0	35.46477941	0	0.647711186	62.40173255	38.5614397	85.54793919	0.968699358	15	60
32	122	9	52	7	2	20	0	100	60.0542689	43.3676636	16.6866053	25.3031101	18.0645535	42.2625515	25.3031101	2.270521013	58.82352941	0	0	0	0	2.59105401	-2.235409554	0	0	0	0	2.729888571	41.40525876	2.648221182	0.467913993	83.26509697	27.09085942	100	0	15	60
32	126	31	52	7	2	20	0	100	60.0698907	20.7145607	39.35533	20.049067	0.6654937	50.3556494	20.049067	3.583691058	0	0	0	0	0	0	-3.414707624	0	0	0	0	0	35.02356355	0	0.696707579	83.19051778	24.88189399	100	0	15	0
32	120	4	52	7	2	20	0	100	60.0504773	37.9389787	22.1114986	19.4091919	18.5297868	30.6625822	19.4091919	1.575842553	0	0	0	0	0	0	-1.522446	0	0	0	0	0	49.02472045	0	0.358383323	79.39034462	18.16524603	100	0	15	85
32	119	4	52	7	2	20	0	100	60.0167929	18.6645166	41.3522763	17.6462766	1.01824	59.1836557	17.6462766	2.971495122	61.11111111	0	0	0	0	1.550428891	-2.919898028	0	0	0	0	1.807424529	29.1205227	1.650371639	0.550480257	85.06325644	112.166889	100	0	15	88
32	111	20	53	7	2	20	0	100	60.0091812	33.6150105	26.3941707	10.804086	22.8109245	37.4251614	10.804086	1.480280924	71.42857143	0	0	0	0	3.29249134	-1.492626199	0	0	0	0	11.01695635	38.89378452	5.499481343	0.222247186	82.11308409	13.06770519	100	0	15	40
36	106	33	51	10	2	40	0	80	60.0292889	44.543204	15.4860849	41.3812658	3.1619382	56.7104798	41.3812658	3.194034349	0	0	0	0	0	0	-3.042007656	0	0	0	0	0	33.25283503	0	0.34121082	75.02455984	27.3941583	100	0	15	84
31	110	13	54	7	2	100	0	100	60.0095044	24.3701011	35.6394033	20.9983853	3.3717158	56.3761332	20.9983853	2.972745893	0	0	0	0	0	0	-2.635993537	0	0	0	0	0	38.87601553	0	0.422836191	80.21703656	24.61253812	100	0	15	87
31	130	16	52	7	2	100	0	100	60.0312059	26.5452119	33.485994	16.2696998	10.2755121	43.9244587	16.2696998	2.410489334	93.33333333	0	0	0	0	3.928614064	-2.341318551	0	0	0	0	2.6404152	28.03591114	3.84273414	0.399400327	73.48601332	20.76270658	100	0	15	70
33	106	33	52	4	1	40	0	80	60.0243834	52.2622826	7.7621008	38.4414783	13.8208043	46.0490021	38.4414783	2.145206986	0	0	0	0	0	0	-2.022179401	0	0	0	0	0	31.3543238	0	0.237344305	83.45077272	16.38606806	100	0	15	80
32	102	9	52	9	1	50	0	100	300.0615586	155.7618124	144.2997462	113.5955848	42.1662276	257.746156	113.5955848	2.809714807	0	0	0	0	0	0	-2.762587137	0	0	0	0	0	24.03056	0	0.472132757	69.4701778	178.4163351	100	0	15	225
32	102	9	52	9	1	50	0	100	300.0450075	193.9816581	106.0633494	128.3371299	65.6445282	234.2185109	128.3371299	2.216856245	0	0	0	0	0	0	-2.120445274	0	0	0	0	0	47.93777228	0	0.25343935	62.83094073	89.74353814	100	0	15	306
31	126	9	52	6	2	20	0	100	60.0137474	45.9941605	14.0195869	36.8238822	9.1702783	50.6538467	36.8238822	2.087429491	0	0	0	0	0	0	-1.964914392	0	0	0	0	0	49.48836903	0	0.344699797	85.9510031	21.29416399	100	0	15	0
33	106	20	53	10	3	20	0	100	60.0174987	24.2703157	35.747183	11.2231124	13.0472033	41.866649	11.2231124	1.902772265	0	0	0	0	0	0	-1.461439062	0	0	0	0	0	18.84918302	0	0.204571868	86.13546722	11.98470131	98.4906968	0	15	52
31	112	7	53	7	2	20	0	100	60.0459855	48.5100422	11.5359433	44.2739818	4.2360604	54.1412852	44.2739818	1.077996058	0	0	0	0	0	0	-1.056239363	0	0	0	0	0	55.4990808	0	0.121296537	79.96343714	8.622240802	96.10481681	0	15	113
33	126	4	51	10	2	20	0	100	60.0306565	42.8274411	17.2032154	38.3640381	4.463403	55.3399419	38.3640381	1.855827652	0	0	0	0	0	0	-1.603340974	0	0	0	0	0	41.18269571	0	0.278931644	76.26227067	16.10237149	91.72594574	0	15	0
33	115	11	52	10	2	40	0	100	300.024995	154.4361297	145.5888653	98.2318312	56.2042985	243.6553767	98.2318312	1.84182864	0	0	0	0	0	0	-1.722209413	0	0	0	0	0	37.80172397	0	0.287361583	52.36726692	82.21578521	91.37883831	0	15	392
33	106	2	51	10	2	40	0	100	60.0330076	43.6334166	16.399591	39.4269942	4.2064224	55.6959659	39.4269942	2.642057382	0	0	0	0	0	0	-2.599930448	0	0	0	0	0	35.99304176	0	0.595042407	69.82314789	38.11651234	90.21197643	0	15	100
32	112	14	52	7	2	20	0	100	60.0136137	29.3988821	30.6147316	22.6694708	6.7294113	35.2097067	22.6694708	3.1818926	0	0	0	0	0	0	-3.057300529	0	0	0	0	0	32.11648672	0	0.747700726	61.56896568	32.61095356	89.9089449	0	15	36
33	106	2	51	10	1	20	0	100	60.0156966	46.7944528	13.2212438	40.4174207	6.3770321	53.4968851	40.4174207	2.606260682	0	0	0	0	0	0	-2.369685451	0	0	0	0	0	39.0719867	0	0.548524086	64.75453305	30.74224549	88.43017	0	15	100
33	106	2	52	9	3	40	0	80	60.0378489	37.1136184	22.9242305	35.7110917	1.4025267	58.4893349	35.7110917	3.119481225	0	0	0	0	0	0	-2.908135901	0	0	0	0	0	29.74283738	0	0.642275538	89.13878382	35.70871158	88.20255856	0	15	100
33	106	20	53	12	3	30	0	70	60.0389937	28.5160827	31.522911	16.990013	11.5260697	48.5947394	16.990013	1.851927615	0	0	0	0	0	0	-1.730798199	0	0	0	0	0	25.35610136	0	0.212763187	80.13211696	15.53228135	86.22594943	0	15	44
33	106	2	51	10	3	60	0	80	60.0461277	46.2142695	13.8318582	38.4311117	7.7831578	52.0754953	38.4311117	2.443838633	0	0	0	0	0	0	-2.157837618	0	0	0	0	0	31.03679615	0	0.518369817	83.24903899	29.87558792	84.40976991	0	15	100
33	106	2	51	10	2	60	0	80	60.0467269	46.6390374	13.4076895	42.5012394	4.137798	55.7844735	42.5012394	2.666641196	0	0	0	0	0	0	-2.461814407	0	0	0	0	0	31.73386352	0	0.540766756	78.01606598	30.95540514	82.81210375	0	15	100
32	106	20	53	9	2	40	0	80	60.0175965	34.8757467	25.1418498	15.3097876	19.5659591	42.49134	15.3097876	1.632104627	0	0	0	0	0	0	-1.210539184	0	0	0	0	0	27.9206849	0	0.201849234	88.85707579	60.28987982	82.67098686	0	15	56
36	106	33	52	9	2	40	10	70	60.0274737	43.321032	16.7064417	36.9598154	6.3612166	53.5229502	36.9598154	2.55189371	0	0	0	0	0	0	-2.375554552	0	0	0	0	0	36.42411918	0	0.186143451	77.36862072	10.69323359	78.22977829	0	15	74
33	106	20	53	12	2	40	0	60	60.0149552	28.2444955	31.7704597	13.1476287	15.0968668	44.7177474	13.1476287	1.975193807	0	0	0	0	0	0	-1.855681051	0	0	0	0	0	22.19813762	0	0.232715787	83.39627417	19.4966666	73.83340678	0	15	18
32	124	33	51	10	1	50	0	50	60.0523355	29.3137573	30.7385782	28.1858242	1.1279331	58.794538	28.1858242	3.258591965	0	0	0	0	0	0	-3.254181211	0	0	0	0	0	23.15155681	0	0.377655043	63.31017807	22.26394086	72.15033175	0	15	33
32	106	20	53	9	1	40	0	80	60.0061108	36.2244329	23.7816779	13.1151298	23.1093031	37.7831883	13.1151298	1.101724231	0	0	0	0	0	0	-0.99216797	0	0	0	0	0	25.85786438	0	0.125398123	73.43620742	7.164973403	67.00005013	0	15	60
32	103	14	52	4	2	40	0	60	240.0373237	123.5696225	116.4677012	33.3799572	90.1896653	149.6440499	33.3799572	1.285023664	0	0	0	0	0	0	-1.119992125	0	0	0	0	0	28.32217888	0	0.136489679	73.81557916	53.83837465	65.02708262	0	15	36
31	124	13	54	6	1	20	0	70	60.0012388	47.6943037	12.3069351	35.8367153	11.8575884	47.8850209	35.8367153	0.58210092	0	0	0	0	0	0	-0.425699329	0	0	0	0	0	17.89157492	0	0.121765123	56.66429899	7.252026551	61.35001926	0	15	126
32	106	20	53	9	2	40	0	60	60.0607909	45.7956848	14.2651061	13.0374708	32.758214	35.8015578	13.0374708	1.491439768	0	0	0	0	0	0	-1.373259757	0	0	0	0	0	15.87610661	0	0.144577543	82.24251753	5.076534692	60.75323442	0	15	56
31	124	13	54	6	1	10	0	50	60.0266085	44.8376284	15.1889801	33.4615778	11.3760506	48.418404	33.4615778	0.470689571	0	0	0	0	0	0	-0.367270959	0	0	0	0	0	12.73610252	0	0.114020055	61.22734361	6.716441503	47.18184212	0	15	102
33	115	11	51	10	2	40	0	100	300.0517726	142.5200498	157.5317228	96.9492105	45.5708393	254.3462337	96.9492105	2.160632584	0	0	0	0	0	0	-2.109927834	0	0	0	0	0	38.22283528	0	0.342100414	54.97676474	102.6710643	91.8504457	9.648534612	14	392
32	124	33	51	10	2	40	10	70	60.0081325	37.6675988	22.3405337	31.7272559	5.9403429	53.8869496	31.7272559	2.532038959	0	0	0	0	0	0	-2.345800337	0	0	0	0	0	34.99894058	0	0.329649894	58.6663373	31.04226094	88.20218224	9.623731214	14	152
33	103	9	52	10	2	30	0	100	300.0563598	191.5053906	108.5509692	121.3813269	70.1240637	229.7429046	121.3813269	1.702164297	0	0	0	0	0	0	-1.405230453	0	0	0	0	0	48.82656768	0	0.159871344	56.65135872	52.36450223	100	4.658268098	14	243
32	126	28	53	7	2	20	0	100	60.0442072	17.2749989	42.7692083	15.4373172	1.8376817	21.0033376	15.4373172	1.884143361	0	0	0	0	0	0	-1.579379571	0	0	0	0	0	49.25688194	0	0.274530482	65.16634742	6.479131346	90.06025877	0.118163909	14	0
32	119	28	53	7	2	20	0	100	60.0582257	24.4192221	35.6390036	17.8363706	6.5828515	32.6535591	17.8363706	1.472525718	28.57142857	0	0	0	0	2.1536826	-1.276592816	0	0	0	0	6.32293504	65.80738143	5.131720057	0.185696928	80.07744846	7.179788966	100	0.042500396	14	16
32	106	28	53	7	2	20	0	100	60.0482265	19.450493	40.5977335	15.003993	4.4465	37.6804482	15.003993	1.196332044	0	0	0	0	0	0	-1.024775537	0	0	0	0	0	50.53275158	0	0.245648539	76.79815047	10.34661555	100	0.009067005	14	16
32	110	9	52	7	2	20	0	100	60.0359815	43.9706478	16.0653337	32.547642	11.4230058	48.598468	32.547642	2.37490601	0	0	0	0	0	0	-2.203362122	0	0	0	0	0	38.7845072	0	0.392936809	77.36490509	23.13638112	100	0	14	132
32	122	7	53	7	2	20	0	100	60.0492339	42.144607	17.9046269	30.3841932	11.7604138	48.3972293	30.3841932	1.30196095	33.33333333	0	0	0	0	3.276187575	-1.269749165	0	0	0	0	4.964037063	67.45056035	4.401420567	0.152667694	86.17305316	8.763202697	100	0	14	24
32	119	23	53	7	2	20	0	100	60.0161899	29.9417646	30.0744253	26.1716838	3.7700808	40.6937758	26.1716838	2.257357023	50	0	0	0	0	3.8849607	-1.883941331	0	0	0	0	5.624106133	61.52069437	4.754533417	0.31396471	75.55517059	15.77990116	100	0	14	24
32	102	9	52	4	1	50	0	100	300.0617309	173.2017824	126.8599485	101.1422425	72.0595399	227.7897004	101.1422425	2.101614942	0	0	0	0	0	0	-2.035374846	0	0	0	0	0	68.89785468	0	0.271932346	64.6565158	124.232135	100	0	14	108
32	115	11	51	4	2	40	0	100	300.0558071	93.1914436	206.8643635	33.3323985	59.8590451	239.9831306	33.3323985	2.260012473	0	0	0	0	0	0	-2.18846059	0	0	0	0	0	24.86132613	0	0.307356145	67.33770232	115.4967093	100	0	14	103
32	109	4	51	9	2	40	10	70	60.0203202	23.8122075	36.2081127	22.3374647	1.4747428	58.5349257	22.3374647	3.188929214	0	0	0	0	0	0	-2.785734725	0	0	0	0	0	56.83092848	0	0.440720612	70.20570665	24.2438951	100	0	14	33
32	107	31	51	10	3	20	10	90	60.0442916	40.8373337	19.2069579	29.2889577	11.548376	48.3458092	29.2889577	1.728225181	57.14285714	33.33333333	3.4708566	2.8848082	3.080157667	4.390882938	-1.466806661	63.63636364	4.522315271	4.032325925	4.344137327	3.649820017	19.15175363	4.073284543	0.216302279	81.81875214	14.76350831	100	0	14	64
31	113	7	53	7	2	20	0	100	60.0014193	34.2208002	25.7806191	27.922832	6.2979682	53.8942181	27.922832	1.223795811	93.33333333	90	3.7933603	3.2004254	3.73406681	3.936348986	-1.185994217	100	4.19372862	0	4.19372862	3.2004254	79.59236797	3.887287413	0.167067792	88.93888236	9.498934514	100	0	14	112
31	102	14	52	7	2	20	0	100	60.0505803	50.3504522	9.7001281	18.7585217	31.5919305	28.3919588	18.7585217	1.471103928	0	0	0	0	0	0	-1.355034443	0	0	0	0	0	18.25883617	0	0.290004165	66.27266562	17.07390034	100	0	14	55
33	109	4	51	9	1	30	0	80	60.0468407	39.9138358	20.1330049	34.8137787	5.1000571	54.7727659	34.8137787	2.042697782	0	0	0	0	0	0	-1.827899184	0	0	0	0	0	52.94048509	0	0.345434685	79.12549734	25.74741298	100	0	14	65
33	115	11	51	9	2	40	0	100	300.040537	79.7561095	220.2844275	60.5157254	19.2403841	280.4949985	60.5157254	3.305976287	0	0	0	0	0	0	-3.194472449	0	0	0	0	0	30.75659827	0	0.477699582	63.33112664	148.2732315	100	0	14	252
33	106	2	52	9	2	40	0	100	300.035708	52.4620646	247.5736434	30.1840994	22.2779652	277.5048883	30.1840994	3.003973394	0	0	0	0	0	0	-3.029258076	0	0	0	0	0	25.06301995	0	0.661696017	63.51730802	288.5835535	100	0	14	56
32	115	11	52	7	2	40	0	100	300.0180939	128.2924992	171.7255947	89.5251294	38.7673698	261.1208686	89.5251294	2.34605727	0	0	0	0	0	0	-2.291845699	0	0	0	0	0	35.21246164	0	0.339604203	66.09661576	119.1594705	100	0	14	270
35	102	9	51	10	1	40	0	100	300.0068722	100.1120483	199.8948239	82.0850472	18.0270011	281.850311	82.0850472	3.063106825	0	0	0	0	0	0	-3.014406494	0	0	0	0	0	18.51261499	0	0.676353117	75.90430761	222.0281569	100	0	14	171
32	115	11	51	9	2	40	0	100	300.0341041	75.7099143	224.3241898	46.8421801	28.8677342	270.8586509	46.8421801	2.582993455	0	0	0	0	0	0	-2.475234397	0	0	0	0	0	21.98637317	0	0.375849911	60.7191755	111.1382316	99.04989907	0	14	147
32	106	11	52	10	1	50	0	100	300.0512836	64.5616596	235.489624	45.4798252	19.0818344	280.8536301	45.4798252	2.86840571	0	0	0	0	0	0	-2.737373224	0	0	0	0	0	45.37394273	0	0.379793492	61.18598511	118.4555856	97.19160487	0	14	78
32	107	17	52	7	2	20	0	100	60.0466902	16.7738373	43.2728529	10.4620551	6.3117822	48.9098827	10.4620551	3.038112349	100	100	2.5195988	0	2.5195988	3.944356992	-2.962192806	100	4.577582856	0	4.577582856	0	22.59071754	3.944356992	0.489374648	79.08312191	26.76233762	96.20581068	0	14	104
32	106	13	54	7	2	20	0	100	60.0090283	34.43847	25.5705583	26.1733389	8.2651311	37.0092347	26.1733389	1.302629654	0	0	0	0	0	0	-0.989949577	0	0	0	0	0	31.35474903	0	0.231573364	73.29263839	10.41148755	94.50505377	0	14	62
33	106	31	51	12	1	60	0	80	60.0489376	38.2402321	21.8087055	30.3989476	7.8412845	52.0104368	30.3989476	1.812006043	0	0	0	0	0	0	-1.843981521	0	0	0	0	0	31.85448106	0	0.19857537	66.91766686	11.52138897	93.37899065	0	14	66
32	106	20	53	9	3	40	0	60	60.0270495	25.0779669	34.9490826	13.6732035	11.4047634	48.5041847	13.6732035	2.060597297	0	0	0	0	0	0	-1.124813625	0	0	0	0	0	22.98922011	0	0.250448233	91.66158325	32.54487295	93.24645069	0	14	52
32	102	9	52	7	1	50	0	100	300.063748	177.260877	122.802871	130.6581912	46.6026858	253.2715653	130.6581912	2.722863432	0	0	0	0	0	0	-2.562766171	0	0	0	0	0	39.75004788	0	0.309020992	61.66226388	85.96110549	91.97158135	0	14	153
33	106	2	51	10	3	20	0	100	60.0118999	44.4848146	15.5270853	41.7725953	2.7122193	57.0824664	41.7725953	2.915404565	0	0	0	0	0	0	-2.453607663	0	0	0	0	0	37.69334078	0	0.553641308	71.48940845	30.4999217	90.95945838	0	14	92
33	115	11	51	10	2	30	0	100	360.0045277	130.2905006	229.7140271	70.9997818	59.2907188	300.6055725	70.9997818	1.873078962	0	0	0	0	0	0	-1.712071435	0	0	0	0	0	27.9465084	0	0.305054161	57.12170316	134.4964824	87.65236198	0	14	322
36	106	33	51	10	3	30	10	80	60.0009795	39.1382994	20.8626801	34.3598012	4.7784982	55.0160981	34.3598012	3.059800367	0	0	0	0	0	0	-2.977413214	0	0	0	0	0	36.36883642	0	0.407967157	82.18139194	29.7198176	87.01157838	0	14	76
34	115	11	52	9	2	40	0	100	300.0430037	159.9278329	140.1151708	103.3228824	56.6049505	243.1716471	103.3228824	2.279160465	0	0	0	0	0	0	-2.180373666	0	0	0	0	0	30.13978919	0	0.342532077	63.99151065	102.1779039	86.94786602	0	14	373
33	106	2	51	10	2	40	0	100	60.0097819	43.5414441	16.4683378	40.4050571	3.136387	56.722808	40.4050571	2.516214537	0	0	0	0	0	0	-2.308487543	0	0	0	0	0	35.98711625	0	0.569695264	65.10669464	41.55124811	86.76550822	0	14	100
36	106	2	51	10	3	20	10	90	60.0178076	42.5765716	17.441236	38.0430072	4.5335644	55.3260817	38.0430072	2.789936075	0	0	0	0	0	0	-2.619533964	0	0	0	0	0	37.8588434	0	0.471797645	77.78350134	27.59733091	82.49597508	0	14	96
34	115	11	51	9	2	40	0	100	300.0460137	169.8652914	130.1807223	119.628599	50.2366924	249.5594717	119.628599	2.395653429	0	0	0	0	0	0	-2.299160681	0	0	0	0	0	33.35106068	0	0.348974329	57.01583548	98.03705115	81.80517398	0	14	345
32	107	7	53	7	2	20	0	100	60.0327453	35.6312073	24.401538	25.8569362	9.7742711	50.3977685	25.8569362	1.35902949	0	0	0	0	0	0	-1.205750407	0	0	0	0	0	23.07298058	0	0.201877715	55.80675333	12.09085874	78.28572525	0	14	0
32	106	20	53	9	1	40	0	60	60.0642192	38.0627235	22.0014957	11.5318012	26.5309223	33.4001418	11.5318012	1.105808605	0	0	0	0	0	0	-0.961864704	0	0	0	0	0	22.87724225	0	0.08748073	81.75604033	5.070525818	67.37531463	0	14	28
31	106	2	52	6	1	30	0	60	60.0028737	43.3426953	16.6601784	37.3612253	5.98147	53.9400388	37.3612253	1.278923724	0	0	0	0	0	0	-1.01278737	0	0	0	0	0	25.31652403	0	0.313005191	72.01742648	18.49851847	62.89887008	0	14	92
32	110	11	52	7	2	20	0	100	60.022676	17.7285445	42.2941315	16.3586461	1.3698984	41.6252256	16.3586461	3.739675195	0	0	0	0	0	0	-3.539870273	0	0	0	0	0	36.31930334	0	1.124118372	79.02598638	48.32706915	100	5.686886615	13	141
36	106	2	51	10	2	20	10	90	60.0295909	41.0815838	18.9480071	35.6679431	5.4136407	54.4642116	35.6679431	2.002127879	0	0	0	0	0	0	-1.79133478	0	0	0	0	0	40.51386887	0	0.366169943	72.29310945	21.7662776	84.76862157	4.481731956	13	80
33	126	14	51	10	2	20	0	100	60.0618513	44.7887417	15.2731096	36.8893631	7.8993786	52.0109663	36.8893631	2.558234817	0	0	0	0	0	0	-2.270073579	0	0	0	0	0	33.80999954	0	0.456985231	56.22091897	30.99701204	100	3.600337923	13	0
32	115	11	52	7	2	40	0	100	300.0230283	124.3070159	175.7160124	71.184141	53.1228749	246.770798	71.184141	1.788636558	0	0	0	0	0	0	-1.602707097	0	0	0	0	0	50.51287365	0	0.228134853	62.05146875	66.76119487	100	2.33789771	13	112
32	107	31	51	10	3	20	10	90	60.0408721	41.6915014	18.3493707	30.1871518	11.5043496	48.3655542	30.1871518	1.597443395	66.66666667	100	3.3296571	0	3.3296571	4.09295735	-1.394521574	64.28571429	4.177768489	3.81160296	4.046995086	3.81160296	21.15238615	3.999172553	0.239466453	87.95976459	18.44108704	100	1.178501603	13	80
32	124	2	52	7	2	20	0	100	60.0043176	40.7978785	19.2064391	39.7035469	1.0943316	58.8649115	39.7035469	4.058558883	0	0	0	0	0	0	-4.168887917	0	0	0	0	0	41.19636501	0	1.278089162	62.04359076	76.89846968	85.64630276	0.946236966	13	192
32	113	28	53	7	2	20	0	100	60.0506812	21.3064966	38.7441846	14.5016269	6.8048697	28.6405013	14.5016269	1.489030658	100	100	4.199158333	0	4.199158333	10.86563736	-1.332161029	100	20.8653559	0	20.8653559	0	68.4876902	10.86563736	0.18656739	76.04209584	6.370460375	100	0.273460808	13	40
32	112	28	53	7	2	20	0	100	60.0281184	26.3766716	33.6514468	18.2910292	8.0856424	33.3809932	18.2910292	1.122075288	0	0	0	0	0	0	-1.028673575	0	0	0	0	0	45.41264096	0	0.169564363	65.82240281	6.994309472	97.93840398	0.040952092	13	35
32	108	9	52	7	2	20	0	100	60.038258	43.088736	16.949522	28.7035403	14.3851957	45.8153347	28.7035403	2.209070732	82.60869565	100	1.98092495	0	1.98092495	2.657529205	-2.203068905	80.95238095	2.737129706	2.047630525	2.605796529	2.047630525	43.79917459	2.55145987	0.40426751	80.4556327	24.088425	100	0	13	133
32	111	27	52	7	2	20	0	100	60.0599093	40.580567	19.4793423	20.1133058	20.4672612	39.7393049	20.1133058	0.664738813	100	0	0	0	0	1.939662965	-0.48449724	0	0	0	0	0	40.30465755	1.939662965	0.073185153	88.33474952	4.341870384	100	0	13	160
32	126	19	52	7	2	20	0	100	60.0651328	5.4522446	54.6128882	5.0480064	0.4042382	27.3950277	5.0480064	3.709146026	0	0	0	0	0	0	-3.667088139	0	0	0	0	0	16.4362432	0	0.996672	78.68633575	28.72365538	100	0	13	0
32	103	33	52	9	2	50	10	60	60.042399	21.0656438	38.9767552	19.8354826	1.2301612	58.8019118	19.8354826	3.693821859	0	0	0	0	0	0	-3.87684856	0	0	0	0	0	44.15593114	0	1.18754484	67.61993388	77.18074721	100	0	13	0
32	106	2	52	10	2	40	0	100	265.9988815	51.1973061	214.8015754	40.9277733	10.2695328	224.5544292	40.9277733	2.920704253	0	0	0	0	0	0	-2.928864878	0	0	0	0	0	5.181531614	0	0.76385892	67.3587706	270.658076	100	0	13	50
32	107	31	51	10	2	20	10	90	60.0475095	44.7092732	15.3382363	24.0147745	20.6944987	39.1328868	24.0147745	1.578651889	53.33333333	50	5.0763095	4.2326622	4.65448585	4.301160613	-1.500040157	53.84615385	4.190425057	3.090497967	3.6827664	3.253664286	19.86703759	3.812328993	0.227801359	83.72594593	13.21642665	100	0	13	64
32	102	9	52	10	1	50	0	100	300.0580145	170.0060631	130.0519514	138.8856244	31.1204387	268.7397564	138.8856244	2.68112208	0	0	0	0	0	0	-2.529925779	0	0	0	0	0	29.75620721	0	0.352466771	66.4258322	134.9005166	100	0	13	117
32	106	20	53	9	3	40	0	60	60.0002997	33.2423774	26.7579223	13.9405257	19.3018517	40.5705285	13.9405257	1.618756617	0	0	0	0	0	0	-1.458849499	0	0	0	0	0	24.43485603	0	0.113899873	93.18100949	13.94797583	100	0	13	58
34	107	33	51	14	1	60	0	100	60.0073288	41.1761255	18.8312033	37.0789494	4.0971761	55.719383	37.0789494	3.232073809	76.47058824	100	3.51583926	0	3.51583926	3.633233254	-3.235188258	66.66666667	3.7066045	3.0204459	3.477884967	3.0204459	42.07900233	3.489047994	0.545761581	76.51142003	34.33518495	100	0	13	104
34	107	33	52	14	1	60	0	40	60.0040413	37.1871934	22.8168479	32.2802658	4.9069276	54.9782338	32.2802658	3.265802751	94.73684211	100	2.536331478	0	2.536331478	3.052994356	-3.089159038	90	3.569657233	5.0820605	3.72089756	5.0820605	28.82042802	3.159787311	0.454127573	80.95530268	25.88616977	100	0	13	144
33	102	9	52	9	1	50	0	100	360.034996	223.1979943	136.8370017	148.2744615	74.9235328	284.9342084	148.2744615	1.731644385	0	0	0	0	0	0	-1.721573916	0	0	0	0	0	55.73559728	0	0.189601623	60.11724602	104.356992	100	0	13	117
33	106	33	51	9	1	30	0	80	60.0536907	47.9690487	12.084642	45.0484291	2.9206196	56.9740524	45.0484291	3.409022505	0	0	0	0	0	0	-3.462978294	0	0	0	0	0	29.87375707	0	0.573892199	81.96853584	43.65002674	100	0	13	60
33	106	2	52	9	2	40	0	100	300.0469684	73.3722747	226.6746937	54.4092069	18.9630678	280.950738	54.4092069	3.096223714	0	0	0	0	0	0	-2.94972753	0	0	0	0	0	19.21366295	0	0.542492404	69.00220438	175.3895376	100	0	13	86
33	115	11	52	10	2	40	0	100	300.0078018	126.9716278	173.036174	85.6645552	41.3070726	258.5358257	85.6645552	2.08001867	0	0	0	0	0	0	-1.984255242	0	0	0	0	0	32.12744983	0	0.295725963	61.08260047	86.56274283	100	0	13	376
33	106	20	53	10	2	60	0	80	60.0469096	48.31467	11.7322396	20.2056773	28.1089927	31.8083985	20.2056773	1.545834707	0	0	0	0	0	0	-1.094356293	0	0	0	0	0	33.33140742	0	0.184688061	91.1474446	17.28314057	100	0	13	52
32	115	11	51	9	2	40	0	100	300.0139968	113.883772	186.1302248	84.8286123	29.0551597	270.8489442	84.8286123	2.98974415	0	0	0	0	0	0	-2.898653108	0	0	0	0	0	37.82960907	0	0.438386111	57.01625254	131.9001307	100	0	13	282
32	102	9	51	7	1	50	0	100	360.0192484	127.0042556	233.0149928	100.3065233	26.6977323	172.9774326	100.3065233	2.753286784	0	0	0	0	0	0	-2.535883783	0	0	0	0	0	25.41788033	0	0.42289772	66.3720034	108.3366305	100	0	13	63
32	106	2	52	0	2	40	0	100	300.0249016	83.6055247	216.4193769	59.4660684	24.1394563	275.7529428	59.4660684	3.042417149	0	0	0	0	0	0	-3.043064188	0	0	0	0	0	30.13357356	0	0.596945239	76.41521172	231.2032554	100	0	13	64
32	126	29	52	7	2	20	0	100	60.0568781	33.589364	26.4675141	25.5748894	8.0144746	46.4520326	25.5748894	2.184698323	0	0	0	0	0	0	-2.101108441	0	0	0	0	0	19.18858279	0	0.313159417	71.74214617	17.38867363	99.93453217	0	13	0
32	102	9	52	7	1	50	0	100	300.0445906	124.051374	175.9932166	96.9454913	27.1058827	260.8484023	96.9454913	2.596690861	0	0	0	0	0	0	-2.539368559	0	0	0	0	0	30.23228334	0	0.465877636	57.94602105	161.8654253	99.14491871	0	13	81
32	106	20	53	9	2	40	0	80	60.0338758	35.5323618	24.501514	15.7947536	19.7376082	40.1647348	15.7947536	1.395930081	0	0	0	0	0	0	-1.197834996	0	0	0	0	0	30.99386808	0	0.18701746	87.56865214	10.63149108	98.9599964	0	13	46
32	122	17	52	7	2	20	0	100	60.0348133	35.7838464	24.2509669	19.180295	16.6035514	43.4568548	19.180295	2.338027564	60	0	0	0	0	3.757613189	-2.229817138	0	0	0	0	2.58485045	59.41838346	3.288508093	0.33622499	72.41783884	27.72926802	97.17031183	0	13	54
33	106	20	53	9	2	60	0	80	60.0147863	17.2203587	42.7944276	10.8402243	6.3801344	53.4908719	10.8402243	2.263632403	0	0	0	0	0	0	-2.138235471	0	0	0	0	0	17.884588	0	0.185377182	70.1626122	16.31950432	93.54967002	0	13	28
32	106	14	52	7	2	20	0	100	60.0273867	20.6450966	39.3822901	13.5673096	7.077787	23.2716726	13.5673096	2.375973604	0	0	0	0	0	0	-2.389832271	0	0	0	0	0	30.97827229	0	0.597569123	68.1542134	18.02838156	93.07786958	0	13	28
32	124	33	51	10	3	40	10	70	60.0065458	30.6944589	29.3120869	18.539803	12.1546559	47.7419061	18.539803	2.364741407	0	0	0	0	0	0	-2.002465101	0	0	0	0	0	30.43803172	0	0.308011859	83.06555052	20.12841214	92.75417462	0	13	120
32	109	4	51	10	2	40	10	70	60.0593182	41.9616661	18.0976521	31.1961497	10.7655164	49.1308077	31.1961497	1.446827883	0	0	0	0	0	0	-1.104801588	0	0	0	0	0	36.68406432	0	0.160108598	65.39546804	9.092768119	92.67796278	0	13	99
32	106	20	53	9	2	60	0	80	60.0483011	31.9689482	28.0793529	15.2558744	16.7130738	43.2203272	15.2558744	1.551209375	0	0	0	0	0	0	-1.07084241	0	0	0	0	0	32.77103535	0	0.156816463	83.72543251	16.2128443	88.10491508	0	13	50
33	106	2	51	10	3	30	0	100	60.0156083	43.4968229	16.5187854	39.762394	3.7344289	56.134195	39.762394	2.504399475	0	0	0	0	0	0	-2.188832578	0	0	0	0	0	36.63805279	0	0.521280636	73.84098417	32.93834598	87.81597197	0	13	88
32	106	14	52	10	1	60	0	100	60.0415567	32.2281364	27.8134203	20.5732919	11.6548445	48.1865569	20.5732919	2.19310937	0	0	0	0	0	0	-2.1127917	0	0	0	0	0	32.08055581	0	0.459494646	60.60072436	26.32248413	86.4393314	0	13	26
32	106	14	52	10	1	60	0	100	60.0602699	35.9781421	24.0821278	22.7168344	13.2613077	46.5711767	22.7168344	2.115563699	0	0	0	0	0	0	-1.857735708	0	0	0	0	0	28.85536457	0	0.394136561	64.28013871	22.694307	85.57402209	0	13	38
32	124	30	54	9	1	20	0	100	60.0255015	42.9439439	17.0815576	34.900818	8.0431259	51.8614974	34.900818	1.259952633	0	0	0	0	0	0	-0.990919032	0	0	0	0	0	22.92131058	0	0.171822176	65.24563533	10.10978877	85.32421112	0	13	99
33	106	20	53	12	1	40	0	60	60.0045204	32.392494	27.6120264	15.0351583	17.3573357	42.5051269	15.0351583	1.530159949	0	0	0	0	0	0	-1.370546758	0	0	0	0	0	21.67948115	0	0.152692879	77.80183153	8.710863864	84.75247354	0	13	32
32	106	33	52	10	2	60	10	50	60.0321487	29.9560443	30.0761044	27.0208559	2.9351884	56.9581881	27.0208559	3.788778424	0	0	0	0	0	0	-3.713449291	0	0	0	0	0	31.77545812	0	0.62142842	82.49941844	39.43446389	84.57627426	0	13	66
32	102	9	52	10	1	50	0	100	300.0101233	78.7177832	221.2923401	60.6317058	18.0860774	95.9126473	60.6317058	2.926867393	0	0	0	0	0	0	-2.812484095	0	0	0	0	0	27.79964339	0	0.451789448	55.25132181	68.32490319	82.80520414	0	13	27
32	115	11	51	7	2	40	0	100	300.0025497	107.3661229	192.6364268	57.6090896	49.7570333	250.0603092	57.6090896	1.743425092	0	0	0	0	0	0	-1.576645416	0	0	0	0	0	27.95004425	0	0.280866518	63.86283137	90.54255821	80.36225715	0	13	287
34	115	11	52	9	2	40	0	100	360.016345	147.0804873	212.9358577	116.3297155	30.7507718	328.9199006	116.3297155	2.740910529	0	0	0	0	0	0	-2.666536321	0	0	0	0	0	21.78347327	0	0.460005452	57.94844478	164.063699	79.08817919	0	13	485
33	115	11	51	4	2	40	0	100	300.0420366	82.0133825	218.0286541	36.4588972	45.5544853	254.1787975	36.4588972	2.590130438	0	0	0	0	0	0	-2.517759288	0	0	0	0	0	26.17543164	0	0.35084734	54.66804526	102.2925018	77.62367747	0	13	144
32	124	33	51	10	3	40	10	70	60.0205296	44.3711415	15.6493881	33.463225	10.9079165	48.9899605	33.463225	1.928198559	0	0	0	0	0	0	-1.794706675	0	0	0	0	0	32.17166946	0	0.226496093	66.83534455	18.09122684	68.77759389	0	13	155
33	106	2	52	12	1	60	0	80	60.0233664	36.3012327	23.7221337	35.6026622	0.6985705	59.1833017	35.6026622	2.816344001	0	0	0	0	0	0	-2.318935383	0	0	0	0	0	28.01020218	0	0.467256429	60.79851359	30.8954755	66.10683845	0	13	80
32	124	33	52	9	1	50	10	60	60.0332839	36.1412974	23.8919865	29.867548	6.2737494	53.6809729	29.867548	2.235670727	0	0	0	0	0	0	-2.121979685	0	0	0	0	0	18.70201989	0	0.252081777	62.64032443	17.09276333	57.9697475	0	13	105
33	102	9	51	10	1	50	0	100	300.0376348	217.9878681	82.0497667	109.0883715	108.8994966	190.9562773	109.0883715	1.425597345	0	0	0	0	0	0	-1.409995772	0	0	0	0	0	38.91625373	0	0.167924698	63.84258387	51.44649649	98.35124103	9.885267673	12	297
36	106	2	52	13	3	40	0	80	60.0473235	39.1584913	20.8888322	34.1967058	4.9617855	54.8786894	34.1967058	2.923233545	0	0	0	0	0	0	-2.83674419	0	0	0	0	0	36.46349932	0	0.64104656	71.46686717	35.54509693	87.55122993	9.07250747	12	78
33	106	14	51	10	2	20	0	100	60.044489	47.9918541	12.0526349	38.0022189	9.9896352	49.9246006	38.0022189	2.006435104	0	0	0	0	0	0	-1.767543014	0	0	0	0	0	39.92094336	0	0.306014198	62.20789166	17.60122863	94.12899992	6.623466459	12	80
36	106	2	51	10	1	40	0	80	60.0253947	36.2780226	23.7473721	29.4393488	6.8386738	53.0451415	29.4393488	2.286006526	0	0	0	0	0	0	-2.092759473	0	0	0	0	0	32.71484398	0	0.406362274	69.156435	23.69046273	83.04292375	5.157507445	12	80
32	106	33	52	7	2	20	0	100	60.0379118	40.5663245	19.4715873	37.3163178	3.2500067	56.7689872	37.3163178	2.745025368	0	0	0	0	0	0	-2.72148176	0	0	0	0	0	46.79211129	0	0.314520752	57.90415499	18.93903441	100	4.705556463	12	72
33	106	2	51	9	1	30	0	80	60.0219222	38.0143451	22.0075771	32.1804091	5.833936	54.0180346	32.1804091	2.342382664	0	0	0	0	0	0	-2.076582331	0	0	0	0	0	38.79639515	0	0.419570585	71.76040801	24.61497426	99.2049867	3.518631409	12	80
32	124	33	51	10	3	40	10	70	60.0004795	42.2479671	17.7525124	35.3550325	6.8929346	52.9736397	35.3550325	2.146759648	0	0	0	0	0	0	-1.802344952	0	0	0	0	0	31.9777061	0	0.219986206	57.08339127	16.98842027	64.7626828	3.29490613	12	160
34	102	9	52	1	1	50	0	100	240.0510548	185.8636007	54.1874541	71.1152594	114.7483413	125.1749229	71.1152594	1.173841756	0	0	0	0	0	0	-1.126102827	0	0	0	0	0	46.95792043	0	0.130251566	73.34136932	30.21409469	91.82476978	1.131157661	12	297
32	112	7	53	7	2	20	0	100	60.041697	36.0927772	23.9489198	33.1680233	2.9247539	57.2919369	33.1680233	1.614223927	0	0	0	0	0	0	-1.512054835	0	0	0	0	0	50.29216339	0	0.230314064	74.41055775	13.82087835	100	0	12	70
32	111	7	53	7	2	20	0	100	60.0268505	42.1593022	17.8675483	30.0728977	12.0864045	48.0615749	30.0728977	1.238538161	92.85714286	0	0	0	0	3.122889008	-1.028827331	0	0	0	0	3.9923819	71.28548105	3.184995643	0.14141648	86.62594669	7.986716064	100	0	12	104
32	106	8	52	7	2	20	0	100	60.0055379	31.3787237	28.6268142	29.9135723	1.4651514	58.686181	29.9135723	2.765003405	0	0	0	0	0	0	-2.666170963	0	0	0	0	0	52.29516243	0	0.464149225	68.35555287	31.39637519	100	0	12	60
32	130	7	53	7	2	20	0	100	60.0127225	39.7445314	20.2681911	29.2148469	10.5296845	49.6076225	29.2148469	1.365042716	60	0	0	0	0	5.589704733	-1.377791716	0	0	0	0	5.233763425	71.74854819	5.44732821	0.172995685	84.16347642	14.61849833	100	0	12	30
32	126	23	53	7	2	20	0	100	60.0577212	32.11702	27.9407012	27.2565035	4.8605165	51.4319481	27.2565035	2.399826143	0	0	0	0	0	0	-2.329866715	0	0	0	0	0	41.88344211	0	0.33396689	79.89672307	21.09192403	100	0	12	0
32	110	13	54	7	2	20	0	100	60.0304538	29.2842829	30.7461709	21.9711459	7.313137	44.5317809	21.9711459	1.711299819	0	0	0	0	0	0	-1.406967036	0	0	0	0	0	38.45842366	0	0.223018197	78.49459151	11.38060846	100	0	12	105
32	122	4	52	7	2	20	0	100	60.0392869	24.1715258	35.8677611	16.9670371	7.2044887	40.7751445	16.9670371	2.687758423	31.25	0	0	0	0	2.62336316	-2.605523805	0	0	0	0	3.410366455	56.8337485	3.164427925	0.432112731	88.90175616	21.35205086	100	0	12	30
32	117	19	52	7	2	20	0	100	60.0325358	16.3468285	43.6857073	14.6919015	1.654927	27.153504	14.6919015	3.896710983	0	0	0	0	0	0	-3.683508849	0	0	0	0	0	52.51600751	0	0.809295788	71.17451276	24.03640585	100	0	12	150
32	107	31	51	10	3	20	10	90	60.0121549	41.4707625	18.5413924	28.8542233	12.6165392	47.2010369	28.8542233	1.484903989	53.84615385	100	4.295423133	0	4.295423133	4.6145134	-1.326185269	40	4.8538311	4.6160442	4.71115896	4.6160442	18.24475637	4.615219923	0.18757296	87.33978777	11.00709346	100	0	12	56
31	108	11	52	7	2	20	0	100	60.0083679	33.9346281	26.0737398	19.2436087	14.6910194	45.3021475	19.2436087	1.897302465	50	50	2.3833024	2.3328292	2.3580658	2.41645069	-1.835804852	50	2.420133833	3.475238744	2.947686289	3.36099779	39.07120285	2.88872424	0.576979256	85.91683636	34.07603751	100	0	12	70
31	119	18	52	7	2	100	0	100	60.0435369	31.4403691	28.6031678	15.7566035	15.6837656	44.4583142	15.7566035	2.067849705	92.30769231	0	0	0	0	3.613548508	-1.810262012	0	0	0	0	3.7548444	58.07260005	3.624417423	0.275033452	65.10582081	16.37775905	100	0	12	96
32	124	33	51	10	1	20	0	100	60.0468874	31.15708	28.8898074	26.6763728	4.4807072	55.4361238	26.6763728	3.037832515	0	0	0	0	0	0	-2.927235394	0	0	0	0	0	26.29033709	0	0.428368712	62.71446025	25.48118142	100	0	12	66
32	103	9	52	9	2	30	0	100	300.0377236	160.4512912	139.5864324	115.7862956	44.6649956	255.280287	115.7862956	2.727925984	0	0	0	0	0	0	-2.680253321	0	0	0	0	0	36.49226837	0	0.410031863	63.09265874	128.9264125	100	0	12	81
33	103	33	51	10	2	20	0	100	300.030601	157.2587443	142.7718567	102.0019653	55.256779	219.4223476	102.0019653	2.233674258	0	0	0	0	0	0	-2.141020677	0	0	0	0	0	36.09686465	0	0.265806774	79.10385208	76.71898152	100	0	12	135
33	106	20	53	10	3	20	0	100	60.045666	27.437842	32.607824	11.5314402	15.9064018	43.998866	11.5314402	1.903568417	0	0	0	0	0	0	-1.358195034	0	0	0	0	0	27.43889494	0	0.20477952	88.33674331	11.56924252	100	0	12	44
33	106	20	53	10	3	10	0	100	60.0057691	29.0227863	30.9829828	8.2298201	20.7929662	39.0740331	8.2298201	1.253832602	0	0	0	0	0	0	-1.330591409	0	0	0	0	0	17.60003843	0	0.15921784	85.35613661	9.399425141	100	0	12	38
32	115	11	52	9	2	40	0	100	300.0473269	146.8137571	153.2335698	107.1694662	39.6442909	260.2627097	107.1694662	2.398559357	0	0	0	0	0	0	-2.313184118	0	0	0	0	0	28.86406187	0	0.374184825	56.3870995	124.6205993	100	0	12	323
32	102	9	52	7	1	50	0	100	300.0312976	211.6128135	88.4184841	171.6080745	40.004739	259.9076313	171.6080745	2.959733327	0	0	0	0	0	0	-2.906918118	0	0	0	0	0	50.95333828	0	0.356656984	67.58896015	126.6406373	100	0	12	54
32	115	11	51	7	2	40	0	100	240.0187992	98.1397847	141.8790145	58.5214562	39.6183285	200.2481975	58.5214562	2.41186948	0	0	0	0	0	0	-2.38591523	0	0	0	0	0	32.06323286	0	0.386410522	64.6991319	93.10485072	100	0	12	211
32	106	20	53	7	2	50	0	100	300.0427393	217.1796945	82.8630448	40.5455763	176.6341182	123.2836753	40.5455763	0.465826864	0	0	0	0	0	0	-0.372632268	0	0	0	0	0	14.93700553	0	0.047362463	68.29293193	18.03714218	100	0	12	60
33	124	33	51	10	1	20	0	100	60.0329262	32.0316055	28.0013207	24.4547232	7.5768823	52.310446	24.4547232	3.077278706	0	0	0	0	0	0	-3.069049501	0	0	0	0	0	40.22716147	0	0.512542823	61.03991523	41.71451249	99.50830761	0	12	87
31	108	16	52	7	2	100	0	100	60.0338602	14.1771664	45.8566938	7.9846919	6.1924745	27.7746952	7.9846919	2.880955814	75	0	0	0	0	4.718269117	-2.88950506	75	4.718269117	15.70505625	7.4649659	15.70505625	53.38454306	7.4649659	0.702131078	88.58619943	24.78361651	98.61750121	0	12	42
31	106	18	52	7	2	100	0	100	60.0166947	43.9555982	16.0610965	39.715996	4.2396022	55.8675722	39.715996	1.380220357	0	0	0	0	0	0	-1.140902802	0	0	0	0	0	49.81848174	0	0.19237668	70.28826422	11.38778161	97.96602729	0	12	62
31	107	18	52	7	2	100	0	100	60.0289219	23.7856932	36.2432287	20.7904888	2.9952044	53.9893832	20.7904888	2.498189696	50	0	0	14.0318406	14.0318406	7.96120865	-2.197440998	66.66666667	7.96120865	20.7545673	12.22566153	17.39320395	47.42203946	12.6772063	0.477021943	67.33013764	31.05557159	97.24919718	0	12	16
31	117	7	53	7	2	20	0	100	60.0410071	45.4901153	14.5508918	31.6312041	13.8589112	51.2680621	31.6312041	1.472979239	0	0	0	0	0	0	-1.391535414	0	0	0	0	0	52.81078896	0	0.143964255	74.20452431	8.554343062	96.42769621	0	12	135
32	103	4	52	7	2	20	0	100	60.0054371	47.7943606	12.2110765	34.2340876	13.560273	46.679917	34.2340876	1.435768208	0	0	0	0	0	0	-1.228807749	0	0	0	0	0	42.45341411	0	0.241414061	67.13953437	14.32808461	96.40346903	0	12	54
32	115	11	52	9	2	40	0	100	300.0332829	131.1582478	168.8750351	103.3176705	27.8405773	271.8955287	103.3176705	2.208175161	0	0	0	0	0	0	-2.053521024	0	0	0	0	0	31.03429188	0	0.338270642	57.24083753	107.9023373	89.66758583	0	12	287
36	106	33	51	10	2	30	10	80	60.0542759	43.6665023	16.3877736	37.8457829	5.8207194	54.0841876	37.8457829	2.869703325	0	0	0	0	0	0	-2.804237955	0	0	0	0	0	32.93801053	0	0.355849963	76.4674838	24.08848876	88.67966016	0	12	76
34	106	20	53	9	3	40	0	80	60.0269324	32.5140407	27.5128917	13.9441838	18.5698569	41.3099537	13.9441838	1.319001469	0	0	0	0	0	0	-1.223059774	0	0	0	0	0	25.15030618	0	0.176336138	86.59625408	12.9807492	88.2462473	0	12	42
34	106	2	51	9	2	40	0	100	60.048469	44.6139705	15.4344985	41.0845627	3.5294078	56.3779911	41.0845627	2.19313022	0	0	0	0	0	0	-2.026381349	0	0	0	0	0	38.63217977	0	0.488748819	64.45190187	29.05391271	86.27916467	0	12	80
33	106	2	51	10	1	60	0	100	60.0051845	46.1892495	13.815935	43.0456087	3.1436408	56.7228675	43.0456087	2.407721848	0	0	0	0	0	0	-2.025468522	0	0	0	0	0	38.48490759	0	0.44650289	65.18536545	25.76745064	85.76127219	0	12	88
33	106	2	52	9	1	40	0	80	60.019775	24.1992697	35.8205053	22.4891372	1.7101325	58.150279	22.4891372	2.666372689	0	0	0	0	0	0	-2.616496439	0	0	0	0	0	23.47204648	0	0.549562925	70.50666575	31.95327897	82.96105057	0	12	62
32	103	14	51	7	2	50	0	100	360.0202881	181.7091146	178.3111735	78.2834918	103.4256228	256.194437	78.2834918	1.439780665	0	0	0	0	0	0	-1.207226971	0	0	0	0	0	18.2325363	0	0.179363266	60.63005753	75.03257162	80.36602764	0	12	126
32	115	11	52	7	2	40	0	100	300.039509	109.9044804	190.1350286	42.314775	67.5897054	232.2946746	42.314775	1.971250673	0	0	0	0	0	0	-1.844039881	0	0	0	0	0	24.8025301	0	0.213070282	56.66900017	73.67991025	78.81194554	0	12	270
34	106	2	51	9	1	60	0	80	60.0565878	42.7539343	17.3026535	38.484181	4.2697533	55.5797358	38.484181	2.054406117	0	0	0	0	0	0	-1.677325192	0	0	0	0	0	32.72137173	0	0.388971566	69.3638262	27.58034833	76.68442986	0	12	78
32	102	9	51	7	1	50	0	100	360.0366004	209.4879742	150.5486262	147.0296531	62.4583211	297.4245105	147.0296531	2.64103463	0	0	0	0	0	0	-2.604014947	0	0	0	0	0	21.88433645	0	0.327038386	56.566721	112.4427292	75.7916438	0	12	225
32	106	20	53	10	2	60	0	80	60.0037043	31.3394611	28.6642432	15.3340292	16.0054319	43.8714076	15.3340292	1.674949057	0	0	0	0	0	0	-1.181469553	0	0	0	0	0	24.52548849	0	0.128208093	81.37135932	7.391074918	75.59932936	0	12	52
32	106	2	51	10	1	60	0	80	60.0148217	37.9350054	22.0798163	37.0721528	0.8628526	59.0238598	37.0721528	2.04943491	0	0	0	0	0	0	-1.80259566	0	0	0	0	0	32.86970847	0	0.382613444	62.21016774	22.69631857	73.50188775	0	12	80
32	106	20	53	9	2	40	0	60	60.0209303	31.221091	28.7998393	14.2733289	16.9477621	47.1832373	14.2733289	2.121116947	0	0	0	0	0	0	-1.438409798	0	0	0	0	0	23.74608967	0	0.116512513	92.55516726	19.11648809	72.2302589	0	12	42
34	106	2	51	9	1	40	0	80	60.0529961	42.0403591	18.012637	38.6913894	3.3489697	56.5490301	38.6913894	2.606711233	0	0	0	0	0	0	-2.374123409	0	0	0	0	0	30.42278188	0	0.441812221	67.33354595	25.13337489	71.10151916	0	12	80
32	124	33	51	10	1	50	0	50	60.0411207	27.909291	32.1318297	15.2477832	12.6615078	47.2547209	15.2477832	2.172139168	0	0	0	0	0	0	-2.252109345	0	0	0	0	0	21.19124822	0	0.337511411	74.5829393	28.95400597	69.15664961	0	12	39
33	124	33	51	10	3	30	10	80	60.0411179	35.3748573	24.6662606	32.8028361	2.5720212	57.2489876	32.8028361	3.070412003	0	0	0	0	0	0	-2.963633765	0	0	0	0	0	34.47003496	0	0.404583812	69.97418634	22.7960379	69.05080925	0	12	75
32	124	33	52	9	1	50	10	60	60.059649	34.3463588	25.7132902	22.7394814	11.6068774	48.346481	22.7394814	1.872272601	0	0	0	0	0	0	-1.837903735	0	0	0	0	0	21.09040074	0	0.179965245	58.09558141	12.160705	56.8235622	0	12	81
32	126	14	51	10	2	40	0	60	60.034844	40.3975725	19.6372715	14.2917483	26.1058242	33.8016534	14.2917483	1.487940677	0	0	0	0	0	0	-1.276033492	0	0	0	0	0	11.65293134	0	0.221179269	61.406025	18.11574848	49.65885215	0	12	0
32	126	1	52	7	2	20	0	100	60.0645683	18.4098979	41.6546704	11.4403665	6.9695314	53.2974912	11.4403665	3.357122518	0	0	0	0	0	0	-3.107995574	0	0	0	0	0	60.5748335	0	0.76037384	54.50572896	47.97956317	92.93554481	22.62047763	11	0
36	106	2	52	13	2	20	0	100	60.0572695	42.9340348	17.1232347	38.401972	4.5320628	55.3249971	38.401972	2.546686946	0	0	0	0	0	0	-2.162053674	0	0	0	0	0	47.74317984	0	0.435786751	53.99224097	24.58038103	86.00857611	14.09861267	11	76
36	106	2	52	13	3	30	0	100	60.0461059	28.4684287	31.5776772	23.5549384	4.9134903	54.9871616	23.5549384	3.001665359	0	0	0	0	0	0	-2.693260353	0	0	0	0	0	37.6750884	0	0.649717479	63.05733113	39.49862014	100	13.36963793	11	62
32	110	2	52	7	2	20	0	100	60.041882	33.7617037	26.2801783	29.8390409	3.9226628	56.0079301	29.8390409	3.461013022	0	0	0	0	0	0	-3.145906507	0	0	0	0	0	45.44746683	0	0.674990038	69.82113659	39.08720033	100	10.06269509	11	159
32	115	1	52	7	2	20	0	100	60.0054904	42.5879709	17.4175195	14.6492397	27.9387312	32.0324575	14.6492397	1.599872902	0	0	0	0	0	0	-1.415098026	0	0	0	0	0	57.55043558	0	0.284628223	53.61688009	17.21822521	89.23118437	9.256822564	11	56
31	124	9	52	6	2	40	0	60	60.0495488	49.698047	10.3515018	37.1704282	12.5276188	47.3715413	37.1704282	1.537121192	0	0	0	0	0	0	-1.310260897	0	0	0	0	0	30.21548579	0	0.214878222	61.05320647	12.80920974	79.9587731	6.794330255	11	172
33	106	14	51	10	2	20	0	100	60.0522099	46.9346379	13.117572	36.6741434	10.2604945	49.6601019	36.6741434	2.016941004	0	0	0	0	0	0	-1.71058376	0	0	0	0	0	40.68046824	0	0.295748134	62.51946179	16.82025476	92.59641319	4.503161255	11	76
32	102	9	51	10	1	50	0	100	300.0195544	142.1300964	157.889458	107.7415127	34.3885837	265.455867	107.7415127	1.792405315	0	0	0	0	0	0	-1.614043134	0	0	0	0	0	32.44116014	0	0.21568478	53.34725801	73.16126951	100	3.869102248	11	144
36	106	2	51	10	3	20	10	90	60.0377133	32.1569442	27.8807691	28.6769609	3.4799833	56.4028963	28.6769609	2.656379809	0	0	0	0	0	0	-2.378108253	0	0	0	0	0	36.74025698	0	0.521116568	68.83747111	48.53059176	87.31776265	3.407623288	11	56
32	111	2	52	7	2	20	0	100	60.0342738	31.1903746	28.8438992	12.305277	18.8850976	41.289703	12.305277	2.682150568	100	0	0	0	0	7.684984875	-2.58564673	0	0	0	0	0	20.51997886	7.684984875	0.533400848	54.12515038	32.03785679	82.53524057	2.232514706	11	32
33	115	11	51	10	2	40	0	100	300.0143075	145.4313651	154.5829424	99.3784224	46.0529427	253.6981751	99.3784224	2.07158658	0	0	0	0	0	0	-2.042189591	0	0	0	0	0	34.97931367	0	0.295667072	54.11611694	85.31947333	83.73763887	1.88508581	11	374
32	120	28	53	7	2	20	0	100	60.0039434	54.8431197	5.1608237	28.51303	26.3300897	33.6536686	28.51303	0.597052739	0	0	0	0	0	0	-0.551413069	0	0	0	0	0	68.12994213	0	0.072522277	72.32744553	4.34026079	100	0.152973451	11	40
32	111	28	53	7	2	20	0	100	60.0234353	32.2474829	27.7759524	20.6506241	11.5968588	38.5613754	20.6506241	1.175414492	100	0	0	0	0	3.155960036	-0.99278502	0	0	0	0	0	72.89467738	3.155960036	0.174248236	87.61536278	8.458382159	100	0.100385558	11	88
32	119	29	52	7	2	20	0	100	60.0112319	45.8736406	14.1375913	31.7045727	14.1690679	45.9650943	31.7045727	1.462416653	54.54545455	0	0	0	0	3.662437067	-1.339458262	0	0	0	0	3.5108272	32.62476697	3.593523491	0.166615677	64.26519383	9.948093639	100	0	11	48
32	108	17	52	7	2	20	0	100	60.0170602	30.7788272	29.238233	23.1254192	7.653408	48.0219803	23.1254192	2.762573988	100	0	0	0	0	5.462343378	-2.648023931	100	5.462343378	0	5.462343378	0	51.15214993	5.462343378	0.393497028	63.14886931	21.94936939	100	0	11	63
32	113	27	52	7	2	20	0	100	60.052841	41.0219371	19.0309039	18.3919389	22.6299982	37.5654915	18.3919389	0.543899648	78.57142857	100	4.82339792	0	4.82339792	4.289875873	-0.440074257	66.66666667	3.845274167	3.634779367	3.775109233	3.634779367	39.81530704	4.14949805	0.06844752	80.66538252	3.931713825	100	0	11	88
32	102	17	52	7	2	20	0	100	60.0269834	26.5847261	33.4422573	17.9204511	8.664275	51.5230971	17.9204511	2.693724538	0	0	0	0	0	0	-2.303038919	0	0	0	0	0	34.00597349	0	0.365853763	64.19182228	23.68867446	100	0	11	22
32	122	14	52	7	2	20	0	100	60.0527084	23.6478547	36.4048537	11.3701584	12.2776963	31.2210227	11.3701584	2.417210918	36.36363636	0	0	0	0	2.221360575	-2.273097995	0	0	0	0	6.1400297	21.5298176	4.715059109	0.560700737	73.56144594	23.23030812	100	0	11	24
32	130	18	52	7	2	20	0	100	60.0142042	19.2114187	40.8027855	11.3326017	7.878817	52.103858	11.3326017	3.412898865	55.55555556	0	0	0	0	2.90432202	-3.236990964	0	0	0	0	7.53975285	18.06461671	4.9645135	0.617971264	65.68630366	36.72293028	100	0	11	25
32	124	31	52	7	2	20	0	100	60.0117133	8.8964181	51.1152952	8.6929927	0.2034254	11.895285	8.6929927	4.1238611	0	0	0	0	0	0	-4.320432102	0	0	0	0	0	40.5365536	0	0.772430743	61.12506096	10.77693572	100	0	11	40
32	117	20	53	7	2	20	0	100	60.0531461	19.421976	40.6311701	7.5724958	11.8494802	52.3968858	7.5724958	2.433927398	0	0	0	0	0	0	-2.402690829	0	0	0	0	0	49.24384091	0	0.345063912	85.83287216	22.4346067	100	0	11	105
32	122	20	53	7	2	20	0	100	60.0486562	29.4365109	30.6121453	7.5409402	21.8955707	38.3771133	7.5409402	1.741843153	50	0	0	0	0	6.69607245	-1.116397831	0	0	0	0	3.428362	64.68237127	5.062217225	0.228203598	74.31334785	13.88436954	100	0	11	24
32	126	16	52	7	2	20	0	100	60.0924153	12.0131937	48.0792216	5.8156297	6.197564	53.8768709	5.8156297	3.504665507	0	0	0	0	0	0	-3.298434222	0	0	0	0	0	23.69741322	0	0.64014721	83.47917853	39.17415208	100	0	11	0
32	126	33	52	9	2	40	10	70	60.0446868	37.8920793	22.1526075	16.171733	21.7203463	38.1089194	16.171733	1.865238229	0	0	0	0	0	0	-1.665902176	0	0	0	0	0	26.17464396	0	0.244145874	81.95015532	14.85631826	100	0	11	0
36	106	33	51	10	3	30	10	80	60.015671	16.0033206	44.0123504	13.6771187	2.3262019	57.4836862	13.6771187	3.560421778	0	0	0	0	0	0	-3.456791989	0	0	0	0	0	29.35695362	0	0.551460339	73.24720679	31.7400098	100	0	11	30
31	108	4	52	7	2	20	0	100	60.0301743	34.588131	25.4420433	24.0497239	10.5384071	49.5824946	24.0497239	2.437177705	95	100	2.64586465	0	2.64586465	2.876493768	-2.287516423	93.75	2.937994867	3.6723226	2.98389035	3.6723226	44.05579058	2.91628521	0.30788486	78.24176103	18.1675058	100	0	11	133
31	122	15	52	7	2	20	0	100	60.0433892	37.465256	22.5781332	18.6121749	18.8530811	41.1929909	18.6121749	1.722571656	60	0	0	0	0	2.724618611	-1.525323015	0	0	0	0	4.20214455	47.94616105	3.315628987	0.233816432	80.77301186	12.82650848	100	0	11	54
31	122	1	52	7	2	20	0	100	60.0567333	18.3530393	41.703694	13.5850751	4.7679642	55.0809624	13.5850751	2.343879268	33.33333333	0	0	0	0	2.64901585	-2.268540554	0	0	0	0	2.937725942	23.97416881	2.841489244	0.490880375	73.01801744	28.75641851	100	0	11	36
31	122	18	52	7	2	100	0	100	60.0116419	20.7184857	39.2931562	12.2452094	8.4732763	51.5072685	12.2452094	2.770354767	50	0	0	0	0	4.525021583	-2.660096865	0	0	0	0	3.289638967	36.87700691	3.907330275	0.553661434	90.81929945	32.30791984	100	0	11	36
32	106	31	52	9	1	40	0	80	60.0372448	34.5086337	25.5286111	24.862756	9.6458777	50.2503023	24.862756	2.13691478	0	0	0	0	0	0	-1.996438395	0	0	0	0	0	21.63760719	0	0.268419467	81.7595727	15.85198033	100	0	11	48
33	115	11	52	4	2	40	0	100	300.0368604	180.8247076	119.2121528	160.5747478	20.2499598	279.6118797	160.5747478	3.542041049	0	0	0	0	0	0	-3.476680312	0	0	0	0	0	46.01265578	0	0.682079648	54.72086587	202.2192699	100	0	11	214
33	102	15	52	10	2	60	0	60	60.0195071	49.245919	10.7735881	27.5360267	21.7098923	38.1438497	27.5360267	1.279027802	0	0	0	0	0	0	-1.152014596	0	0	0	0	0	28.22226101	0	0.12177707	83.12904636	6.91866677	100	0	11	0
32	106	11	51	10	1	50	0	100	300.0375638	107.2659	192.7716638	96.1152073	11.1506927	288.7696382	96.1152073	2.664303655	0	0	0	0	0	0	-2.463568476	0	0	0	0	0	28.6342254	0	0.462384754	59.98785785	137.4038168	100	0	11	180
32	103	11	52	9	2	40	0	100	300.050176	152.8682927	147.1818833	108.0732329	44.7950598	255.1345577	108.0732329	2.067068121	0	0	0	0	0	0	-1.925488159	0	0	0	0	0	33.78955819	0	0.271934033	67.90432976	100.0100765	100	0	11	207
32	115	11	52	7	2	40	0	100	300.0351423	95.5357149	204.4994274	67.6055717	27.9301432	271.7812769	67.6055717	2.276805308	0	0	0	0	0	0	-2.172805494	0	0	0	0	0	39.70702721	0	0.305718358	59.40688782	132.4414511	100	0	11	277
31	106	2	51	6	1	100	0	100	60.008022	44.2946705	15.7133515	40.654754	3.6399165	56.2484259	40.654754	1.799701775	0	0	0	0	0	0	-1.631451591	0	0	0	0	0	42.29379406	0	0.458266296	69.07916301	27.47598378	100	0	11	80
32	106	2	51	9	1	60	0	60	60.0236111	28.0356253	31.9879858	27.0304836	1.0051417	58.8581001	27.0304836	3.166351513	0	0	0	0	0	0	-2.98663552	0	0	0	0	0	30.95685031	0	0.541994815	74.63681762	42.5965945	100	0	11	58
34	106	11	51	1	1	50	0	100	240.024022	135.7351502	104.2888718	88.0787516	47.6563986	192.2736634	88.0787516	2.619226726	0	0	0	0	0	0	-2.375221959	0	0	0	0	0	12.09900667	0	0.423148287	66.94198234	97.75666309	100	0	11	44
32	122	16	52	7	2	20	0	100	60.0475979	13.2846437	46.7629542	6.9903896	6.2942541	53.8809124	6.9903896	3.466815619	37.5	0	0	0	0	2.074135067	-3.357569878	0	0	0	0	7.10897776	34.32075037	5.22091175	0.555691657	80.41885496	33.40251175	98.78794384	0	11	18
32	106	20	53	9	2	60	0	80	60.0507034	13.3594263	46.6912771	8.8301338	4.5292925	55.400897	8.8301338	2.998143905	0	0	0	0	0	0	-2.873388257	0	0	0	0	0	20.92342121	0	0.208408984	82.08608114	28.76425368	98.34345299	0	11	34
36	106	33	52	9	1	40	0	80	60.0038122	40.7145397	19.2892725	37.9993889	2.7151508	57.1556662	37.9993889	3.201997583	0	0	0	0	0	0	-3.235863679	0	0	0	0	0	38.44661354	0	0.459926089	70.78950378	29.00062478	97.60568154	0	11	70
32	103	7	53	7	2	20	0	100	60.0197033	32.2299907	27.7897126	13.8359039	18.3940868	41.8266306	13.8359039	1.322360349	0	0	0	0	0	0	-1.111005453	0	0	0	0	0	16.5465698	0	0.207889938	58.63687679	10.72944493	96.67970942	0	11	0
32	102	9	51	7	1	50	0	100	225.4231618	90.6189486	134.8042132	75.8833425	14.7356061	174.4291506	75.8833425	2.825489384	0	0	0	0	0	0	-2.608067101	0	0	0	0	0	40.28937095	0	0.459077162	51.17803428	82.23882116	96.39670143	0	11	45
32	106	33	52	10	1	40	10	70	60.0201704	46.5658235	13.4543469	26.0809787	20.4848448	39.4055364	26.0809787	1.430060342	0	0	0	0	0	0	-1.256008424	0	0	0	0	0	30.36068669	0	0.133491903	82.57971692	7.668610802	95.8854977	0	11	68
33	102	9	51	10	1	50	0	100	300.0211645	185.9001435	114.121021	125.7164479	60.1836956	239.713037	125.7164479	1.772714094	0	0	0	0	0	0	-1.666912332	0	0	0	0	0	61.85901022	0	0.165586299	58.05610037	62.88283127	95.74502326	0	11	198
33	106	2	51	10	3	20	0	90	60.0368625	36.1014936	23.9353689	31.7869205	4.3145731	55.5911606	31.7869205	2.441173435	0	0	0	0	0	0	-2.198128512	0	0	0	0	0	32.98019267	0	0.506567453	78.91511319	31.65460479	91.15747245	0	11	80
32	115	11	52	9	2	40	0	100	300.0542264	88.7309632	211.3232632	39.0385521	49.6924111	250.1796432	39.0385521	2.695496032	0	0	0	0	0	0	-2.65385965	0	0	0	0	0	24.54617254	0	0.32909894	67.32975972	97.37265558	89.34994383	0	11	108
32	126	14	51	10	2	40	10	70	60.0357206	47.4752128	12.5605078	30.4541559	17.0210569	42.8492709	30.4541559	1.859328161	0	0	0	0	0	0	-1.471192429	0	0	0	0	0	35.30116296	0	0.220509529	83.14933077	12.18457076	86.16602898	0	11	0
33	106	20	53	9	3	30	0	70	60.0389397	29.9352329	30.1037068	12.4622492	17.4729837	42.4257544	12.4622492	1.547773373	0	0	0	0	0	0	-1.369650833	0	0	0	0	0	20.56051825	0	0.141007366	92.67840769	7.576885925	85.76641273	0	11	44
32	109	4	51	10	1	40	10	70	60.0308165	29.8670346	30.1637819	19.5330274	10.3340072	49.5014627	19.5330274	2.134417053	0	0	0	0	0	0	-1.682172448	0	0	0	0	0	28.83468966	0	0.269215617	78.0232748	14.75804975	85.07610531	0	11	47
34	106	2	52	14	1	40	0	80	60.0457258	24.4345656	35.6111602	22.4159084	2.0186572	57.893059	22.4159084	3.213302757	0	0	0	0	0	0	-3.074838586	0	0	0	0	0	24.62234044	0	0.639443183	73.38469102	39.65292789	81.56237492	0	11	42
32	106	2	51	10	1	40	10	70	60.0551366	28.978162	31.0769746	27.8382429	1.1399191	58.7550373	27.8382429	2.689202811	0	0	0	0	0	0	-2.307412765	0	0	0	0	0	24.74289084	0	0.442127446	74.19414661	27.17717399	71.1058097	0	11	60
32	106	2	51	9	3	40	10	70	60.0180378	31.2456708	28.772367	28.3634335	2.8822373	57.1619921	28.3634335	2.205688202	0	0	0	0	0	0	-2.004626016	0	0	0	0	0	33.41301599	0	0.372596329	69.45171647	26.61062109	68.04025861	0	11	54
32	106	2	52	10	2	40	10	70	60.0404526	29.7321211	30.3083315	25.0692255	4.6628956	55.1687362	25.0692255	2.718449633	0	0	0	0	0	0	-2.287072511	0	0	0	0	0	33.7254795	0	0.399378931	70.31822592	22.72117737	65.31155975	0	11	72
32	106	20	53	9	3	40	0	60	60.0593282	30.6714141	29.3879141	12.1362279	18.5351862	35.3309152	12.1362279	1.655034798	0	0	0	0	0	0	-1.119219104	0	0	0	0	0	20.56365192	0	0.139816839	86.80653356	7.924044378	61.82702344	0	11	52
31	110	12	54	7	2	20	0	100	60.0635857	27.7138022	32.3497835	0	27.7138022	32.1750128	0	1.194324316	0	0	0	0	0	0	-1.016718634	0	0	0	0	0	0	0	0.181243694	0	10.5653445	0	0	11	15
32	112	9	51	10	3	40	10	70	60.0022022	35.5375861	24.4646161	33.9834761	1.55411	58.2833068	33.9834761	2.169837769	0	0	0	0	0	0	-2.026846335	0	0	0	0	0	41.03044676	0	0.277422365	57.61564517	16.20172639	67.78769933	18.56928268	10	107
32	112	9	51	10	3	40	10	70	60.0283048	32.7873448	27.24096	25.9762179	6.8111269	53.0176823	25.9762179	1.511285508	0	0	0	0	0	0	-1.181858357	0	0	0	0	0	36.8936009	0	0.132394571	71.92703266	7.296530012	71.60152403	17.98417016	10	125
32	112	9	51	10	3	40	10	70	60.0021282	23.9682423	36.0338859	21.4278299	2.5404124	57.3459097	21.4278299	2.223167267	0	0	0	0	0	0	-1.845655577	0	0	0	0	0	38.41861423	0	0.223359614	72.98517348	11.85024577	83.45134171	15.04674367	10	79
32	106	9	51	10	1	50	10	60	60.0599498	30.5966114	29.4633384	26.1017423	4.4948691	55.3600845	26.1017423	2.322749234	0	0	0	0	0	0	-2.270596824	0	0	0	0	0	37.89315038	0	0.271601702	64.87286526	19.02992934	100	14.97904964	10	50
32	112	9	51	10	3	40	10	70	60.045778	32.430844	27.614934	30.5696056	1.8612384	58.0604106	30.5696056	2.085175347	0	0	0	0	0	0	-1.578633544	0	0	0	0	0	39.29603727	0	0.250136473	74.07516086	13.77855987	71.8860313	11.71882952	10	128
32	107	1	52	7	2	20	0	100	60.0520356	41.3726412	18.6793944	19.2047024	22.1679388	38.0369444	19.2047024	2.117992117	100	100	3.34353288	0	3.34353288	4.854347625	-2.126399489	100	5.933501014	0	5.933501014	0	61.73733155	4.854347625	0.361752809	57.11732605	21.62231317	96.54252488	10.47884532	10	96
33	112	9	51	10	3	20	10	90	60.0317202	43.3803323	16.6513879	39.1035907	4.2767416	55.5941059	39.1035907	2.351462939	0	0	0	0	0	0	-1.886135645	0	0	0	0	0	49.55874097	0	0.233255681	73.55940293	13.65081827	90.64570017	10.45876598	10	132
32	112	9	51	10	3	40	10	70	60.0131956	27.8631046	32.150091	26.2890682	1.5740364	58.3191466	26.2890682	2.708083663	0	0	0	0	0	0	-2.268832232	0	0	0	0	0	34.90639884	0	0.355892572	63.79495158	23.72879839	63.02726782	9.406123963	10	107
33	112	9	51	10	3	20	10	90	60.0224233	41.2384497	18.7839736	37.0866565	4.1517932	55.6725572	37.0866565	2.248181506	0	0	0	0	0	0	-1.859789898	0	0	0	0	0	48.30420592	0	0.220247928	72.55304595	11.82527876	89.91494194	8.899812734	10	132
32	112	9	51	10	3	40	10	70	60.0057815	40.9549819	19.0507996	38.9502559	2.004726	57.8432427	38.9502559	2.483190338	0	0	0	0	0	0	-1.960345119	0	0	0	0	0	42.55921217	0	0.267625033	76.95030136	14.47116634	89.94286435	8.738372967	10	113
33	106	14	51	10	1	20	0	100	60.0002436	45.0168972	14.9833464	36.5501417	8.4667555	51.3831851	36.5501417	2.041906701	0	0	0	0	0	0	-1.79712542	0	0	0	0	0	40.8196887	0	0.308038271	63.04343335	17.4182423	90.67453293	6.256497423	10	70
32	115	9	52	7	2	20	0	100	60.0574131	43.1900127	16.8674004	22.5533389	20.6366738	39.5940952	22.5533389	1.738249942	0	0	0	0	0	0	-1.524668032	0	0	0	0	0	48.22735388	0	0.216797029	68.39264925	12.97204485	96.69045583	4.638492979	10	65
32	107	31	52	9	2	50	10	60	60.0048249	41.2623085	18.7425164	23.9918495	17.270459	42.615271	23.9918495	1.064627843	90	80	5.603086475	7.3987551	5.9622202	5.3947578	-0.885830862	100	5.22809486	0	5.22809486	7.3987551	24.73340794	5.59515753	0.103104166	61.05747349	6.021095002	68.01440366	4.008758274	10	72
32	112	9	51	10	3	40	10	70	60.0467696	21.9783697	38.0683999	20.3581236	1.6202461	58.5054963	20.3581236	2.358258161	0	0	0	0	0	0	-1.882316327	0	0	0	0	0	23.53345599	0	0.281230999	69.02122928	16.8860028	63.98355816	3.392256003	10	66
32	102	14	51	10	3	40	10	70	60.0302175	32.2055782	27.8246393	15.3695305	16.8360477	43.262589	15.3695305	1.885346181	0	0	0	0	0	0	-1.813419629	0	0	0	0	0	22.04163939	0	0.302584683	79.80449289	17.96774179	100	2.873346406	10	13
32	112	9	51	10	3	40	10	70	60.0326276	29.126613	30.9060146	26.4102966	2.7163164	57.4034899	26.4102966	2.290785504	0	0	0	0	0	0	-1.797903161	0	0	0	0	0	31.97036025	0	0.243858181	90.91568342	14.087301	99.99003998	2.757496641	10	80
32	106	9	52	7	2	20	0	100	60.0410355	20.6743992	39.3666363	16.0971734	4.5772258	55.6450898	16.0971734	3.257564332	0	0	0	0	0	0	-3.146822052	0	0	0	0	0	47.06954769	0	0.62811067	59.2360503	27.25957375	96.75634096	2.095895133	10	36
36	106	33	52	9	1	40	10	70	60.0290833	24.6945348	35.3345485	16.4252437	8.2692911	51.5934206	16.4252437	2.819671332	0	0	0	0	0	0	-2.802949929	0	0	0	0	0	40.70631835	0	0.388397495	69.51549311	22.25407634	100	1.993801353	10	28
32	106	2	51	9	2	40	10	70	60.0425153	36.2007822	23.8417331	31.5183357	4.6824465	55.3118774	31.5183357	2.169008403	0	0	0	0	0	0	-1.795205229	0	0	0	0	0	36.75564571	0	0.322662547	73.22871083	17.90915464	76.53035522	1.619612898	10	58
36	102	33	51	10	3	30	10	80	60.006098	43.1565556	16.8495424	34.7619676	8.394588	51.3404514	34.7619676	2.606048441	0	0	0	0	0	0	-2.528271485	0	0	0	0	0	55.9305785	0	0.292862629	75.02068071	19.74908726	98.96174817	1.451598426	10	52
32	107	31	51	10	3	40	10	70	60.045436	27.2532777	32.7921583	20.7576819	6.4955958	53.3985212	20.7576819	1.843219613	25	0	0	1.419518	1.419518	3.5478612	-1.552481262	33.33333333	3.5478612	20.0802841	14.56947647	13.86002873	30.76003387	11.28198685	0.240738869	65.31491756	16.90471833	100	0.816504439	10	8
32	112	33	51	10	1	40	10	70	60.0371359	21.2081075	38.8290284	16.6667105	4.541397	55.3557371	16.6667105	2.709918416	0	0	0	0	0	0	-2.487576134	0	0	0	0	0	35.58832782	0	0.296885346	66.71469992	16.43794483	94.53866043	0.412808278	10	42
32	126	11	52	7	2	20	0	100	60.0860749	28.5824595	31.5036154	23.6955457	4.8869138	55.1410016	23.6955457	3.612855425	0	0	0	0	0	0	-3.477627753	0	0	0	0	0	46.84789345	0	0.905412393	67.64986979	60.48235181	100	0	10	0
32	113	7	53	7	2	20	0	100	60.0369935	25.0599691	34.9770244	19.8727941	5.187175	54.988467	19.8727941	2.077542555	55.55555556	50	4.7036414	3.54544885	4.124545125	8.31266234	-1.939533563	60	10.7186763	4.25710875	8.13404928	3.9012788	72.86882188	6.352047433	0.343918798	81.43683313	25.9504699	100	0	10	40
32	110	30	54	7	2	20	0	100	60.0329538	36.4716381	23.5613157	18.9267059	17.5449322	42.6389481	18.9267059	1.709884545	0	0	0	0	0	0	-1.460735703	0	0	0	0	0	15.8032489	0	0.2114842	78.11451175	12.32419303	100	0	10	45
32	111	11	52	7	2	20	0	100	60.0072529	22.2415552	37.7656977	15.0428288	7.1987264	48.8245027	15.0428288	2.677698335	87.5	0	0	0	0	5.320393814	-2.694857868	0	0	0	0	1.1338971	67.16088471	4.797081725	0.624374564	61.20876219	36.46517949	100	0	10	56
32	112	20	53	7	2	20	0	100	60.0472497	40.4262854	19.6209643	6.5766923	33.8495931	24.6540232	6.5766923	1.000862837	0	0	0	0	0	0	-0.970337856	0	0	0	0	0	35.40220425	0	0.14894534	81.94095029	9.145068161	100	0	10	19
36	106	33	51	10	2	20	10	90	60.0365416	23.4090323	36.6275093	21.3550517	2.0539806	57.8267282	21.3550517	3.664589984	0	0	0	0	0	0	-3.616420003	0	0	0	0	0	35.85984301	0	0.594344187	73.5121804	36.89561311	100	0	10	36
31	130	4	52	7	2	20	0	100	60.0378411	31.3217673	28.7160738	24.0133172	7.3084501	52.8234634	24.0133172	2.808078682	91.66666667	0	0	0	0	4.554000873	-2.561949578	0	0	0	0	5.2396734	40.73009555	4.61114025	0.352778507	72.25458871	19.00007183	100	0	10	55
31	130	15	52	7	2	20	0	100	60.0488604	44.2229354	15.825925	21.8232483	22.3996871	37.6072767	21.8232483	1.602562163	100	0	0	0	0	3.714379994	-1.52735045	0	0	0	0	0	38.99172313	3.714379994	0.183562951	76.14636473	10.69251274	100	0	10	80
31	110	2	52	7	2	20	0	100	60.010232	21.0820494	38.9281826	19.5850661	1.4969833	58.3643736	19.5850661	3.681756972	0	0	0	0	0	0	-3.587170556	0	0	0	0	0	45.11158458	0	0.759726324	78.69958692	46.64216524	100	0	10	129
31	122	16	52	7	2	100	0	100	60.0038841	29.2850152	30.7188689	17.3407805	11.9442347	48.0163723	17.3407805	2.470896112	46.66666667	0	0	0	0	3.7474241	-2.321722029	0	0	0	0	3.104383188	56.02789703	3.404468947	0.414353261	82.38036941	25.76084667	100	0	10	42
32	124	33	51	10	1	40	10	70	60.037233	18.8106176	41.2266154	15.8753912	2.9352264	56.9171625	15.8753912	2.901166681	0	0	0	0	0	0	-2.804503147	0	0	0	0	0	25.98479414	0	0.453744117	63.12443926	26.04719871	100	0	10	63
33	103	33	52	9	2	50	0	80	60.0098261	30.3835057	29.6263204	26.9959789	3.3875268	56.4623601	26.9959789	2.972057632	0	0	0	0	0	0	-3.034969828	0	0	0	0	0	19.54794776	0	0.429469547	64.33867745	25.77893878	100	0	10	18
33	106	20	53	10	3	20	0	100	60.0584032	20.3340587	39.7243445	7.2053681	13.1286906	46.7915928	7.2053681	1.955652343	0	0	0	0	0	0	-1.715186805	0	0	0	0	0	23.17304474	0	0.173380991	89.29065642	15.79480244	100	0	10	36
32	109	4	52	9	1	40	0	100	60.0209942	35.1854428	24.8355514	34.0837521	1.1016907	58.7649327	34.0837521	2.548483548	0	0	0	0	0	0	-2.554199727	0	0	0	0	0	29.58045491	0	0.479752771	60.53485233	46.52093471	100	0	10	70
32	102	9	51	7	1	50	0	100	300.0121173	110.069159	189.9429583	79.5017391	30.5674199	247.5727643	79.5017391	2.466690605	0	0	0	0	0	0	-2.358951529	0	0	0	0	0	35.42208812	0	0.451147471	66.4011254	161.6396333	100	0	10	18
32	115	11	52	7	2	40	0	100	360.0043884	111.8775838	248.1268046	68.7204416	43.1571422	316.6586264	68.7204416	2.203686235	0	0	0	0	0	0	-2.051127759	0	0	0	0	0	18.80403939	0	0.40880219	64.06560982	149.5381724	100	0	10	355
32	106	11	51	7	1	50	0	100	300.0298961	113.9585448	186.0713513	62.1071903	51.8513545	248.0336968	62.1071903	2.239293232	0	0	0	0	0	0	-2.053950711	0	0	0	0	0	37.85272917	0	0.259551511	56.40608837	106.6790792	100	0	10	76
31	106	7	53	6	2	20	0	100	60.0459731	44.9008598	15.1451133	36.2712315	8.6296283	51.0919821	36.2712315	0.760213857	0	0	0	0	0	0	-0.629704754	0	0	0	0	0	45.55707835	0	0.123984571	83.26772463	7.16873641	100	0	10	40
32	102	16	52	7	2	20	0	100	60.013022	31.2271042	28.7859178	13.951825	17.2752792	42.6222044	13.951825	1.674893201	0	0	0	0	0	0	-1.523155445	0	0	0	0	0	57.74358156	0	0.249220935	71.99568578	15.49402238	99.69987402	0	10	77
32	115	11	51	12	2	40	0	100	180.0482127	94.4995364	85.5486763	74.3689043	20.1306321	159.7457232	74.3689043	2.314735852	0	0	0	0	0	0	-2.082567532	0	0	0	0	0	54.32596549	0	0.362910102	65.20816505	65.40431612	97.0629156	0	10	33
33	103	11	51	10	1	60	0	100	300.0211586	181.9076388	118.1135198	71.6135103	110.2941285	189.5851018	71.6135103	1.197607941	0	0	0	0	0	0	-1.004017323	0	0	0	0	0	18.47830067	0	0.15125296	66.97229382	54.62382111	94.43177774	0	10	270
32	109	7	53	7	2	20	0	100	60.0348137	42.8885499	17.1462638	34.1631978	8.7253521	51.4277091	34.1631978	1.295491969	0	0	0	0	0	0	-1.169377478	0	0	0	0	0	43.90641212	0	0.146305557	72.79419433	15.09571679	92.61480036	0	10	84
33	106	2	51	10	3	30	0	100	60.0052786	34.1204849	25.8847937	30.3573063	3.7631786	56.1136679	30.3573063	2.673909967	0	0	0	0	0	0	-2.615888431	0	0	0	0	0	37.2752336	0	0.564033466	73.66590955	33.84738914	89.7056685	0	10	64
33	102	14	51	10	2	20	0	100	360.0397641	258.319444	101.7203201	98.1311604	160.1882836	199.6889819	98.1311604	1.268431825	0	0	0	0	0	0	-1.13125932	0	0	0	0	0	17.39176095	0	0.131579824	61.13100619	63.63084342	87.47277744	0	10	374
31	109	7	53	7	2	20	0	100	60.0455705	27.8204072	32.2251633	23.8147593	4.0056479	42.6728157	23.8147593	1.50666105	0	0	0	0	0	0	-1.287684473	0	0	0	0	0	32.8575379	0	0.24373851	61.0213473	12.93382982	86.54414662	0	10	39
33	106	2	52	9	1	40	0	80	60.0354315	28.9686823	31.0667492	26.7847389	2.1839434	57.7315417	26.7847389	2.496168708	0	0	0	0	0	0	-2.322984566	0	0	0	0	0	27.29952583	0	0.474447967	68.30234494	27.23472816	84.61423555	0	10	50
33	106	2	52	4	2	40	0	100	300.0163373	131.5706979	168.4456394	52.8824664	78.6882315	221.171606	52.8824664	2.149342892	0	0	0	0	0	0	-2.190105758	0	0	0	0	0	20.20151292	0	0.415409719	65.58892239	131.5140523	84.45401729	0	10	88
33	106	2	52	4	2	40	0	100	300.0057308	53.5426926	246.4630382	29.2025112	24.3401814	275.5040955	29.2025112	3.250224318	0	0	0	0	0	0	-3.146555825	0	0	0	0	0	16.01738233	0	0.701618364	63.69481475	229.6168018	81.64157043	0	10	22
31	112	23	53	7	2	20	0	100	60.0292832	43.6749955	16.3542877	35.6930161	7.9819794	57.0372819	35.6930161	1.667496494	0	0	0	0	0	0	-1.59001649	0	0	0	0	0	35.82911478	0	0.292178515	60.64216982	14.21672015	81.27381729	0	10	93
33	115	11	52	4	2	40	0	100	300.0418035	123.4561446	176.5856589	92.4005572	31.0555874	268.7954286	92.4005572	2.962302169	0	0	0	0	0	0	-2.863706376	0	0	0	0	0	41.52858708	0	0.422820785	59.28374013	118.2487228	81.24942031	0	10	231
34	106	2	52	9	3	40	0	80	60.0388266	44.8519614	15.1868652	40.1182179	4.7337435	55.1603524	40.1182179	2.072876273	0	0	0	0	0	0	-1.763301602	0	0	0	0	0	33.38893397	0	0.366671541	78.68287613	21.14393053	79.52233918	0	10	62
32	126	2	52	7	2	20	0	100	60.095704	26.6988411	33.3968629	22.5744243	4.1244168	56.0805092	22.5744243	4.007419028	0	0	0	0	0	0	-3.863678822	0	0	0	0	0	18.45161403	0	1.016367066	55.44644586	61.08770895	76.93718865	0	10	0
31	106	2	52	6	1	10	0	60	60.0147585	45.0795336	14.9352249	39.1921308	5.8874028	53.9843899	39.1921308	0.820780341	0	0	0	0	0	0	-0.742492465	0	0	0	0	0	27.55754418	0	0.222211366	71.59631978	13.04953061	74.05212182	0	10	66
32	106	2	52	10	1	40	10	70	60.0494265	33.3261139	26.7233126	23.5162176	9.8098963	50.0893708	23.5162176	2.198646867	0	0	0	0	0	0	-2.022427333	0	0	0	0	0	36.72723032	0	0.409556254	61.48588033	33.35120773	63.91500532	0	10	76
32	102	14	51	10	1	50	0	50	60.0271388	44.7096173	15.3175215	16.4852509	28.2243664	31.5597306	16.4852509	1.299565016	0	0	0	0	0	0	-1.212071082	0	0	0	0	0	14.8036782	0	0.143782322	60.48960001	10.44344996	43.85144521	0	10	9
32	102	33	51	10	1	60	0	40	60.0016753	37.6862315	22.3154438	36.5423187	1.1439128	58.6843716	36.5423187	3.835724827	0	0	0	0	0	0	-3.910812871	0	0	0	0	0	9.374901138	0	0.606101521	58.02654963	35.04416357	36.5081644	0	10	9
32	125	12	54	7	2	20	0	100	60.0348885	15.1449512	44.8899373	0	15.1449512	40.8023607	0	1.445961788	0	0	0	0	0	0	-1.28428457	0	0	0	0	0	0	0	0.29302548	0	16.95756259	0	0	10	132
32	119	12	54	7	2	20	0	100	60.0228931	18.4462915	41.5766016	0	18.4462915	41.3851818	0	1.476790254	33.33333333	0	0	0	0	3.402658233	-1.298470602	0	0	0	0	5.467133683	0	4.7789752	0.33055891	0	18.32906682	0	0	10	24
36	106	2	52	9	2	40	10	70	60.0212662	32.5279666	27.4932996	30.8605636	1.667403	58.2200893	30.8605636	2.039221886	0	0	0	0	0	0	-1.636402158	0	0	0	0	0	37.88261856	0	0.248639813	58.46378982	13.98120152	62.11499168	15.99483785	9	60
32	102	9	52	9	1	50	0	100	300.063079	154.5244115	145.5386675	127.282023	27.2423885	272.6268151	127.282023	3.009271601	0	0	0	0	0	0	-2.959718487	0	0	0	0	0	47.50054518	0	0.447860699	56.8885254	128.0969353	100	13.62173044	9	108
36	102	9	52	9	1	50	0	100	300.0126927	201.0947833	98.9179094	141.9496119	59.1451714	240.6873323	141.9496119	2.220241189	0	0	0	0	0	0	-2.128289336	0	0	0	0	0	58.86995598	0	0.272088573	53.6220027	88.52830389	96.6051956	12.58470162	9	234
32	112	9	51	10	3	50	10	60	60.0184487	36.4883019	23.5301468	29.8538137	6.6344882	53.266959	29.8538137	1.662796378	0	0	0	0	0	0	-1.337644515	0	0	0	0	0	34.96527441	0	0.175567449	78.66747888	15.20829053	73.77158847	10.88888217	9	114
32	122	1	52	7	2	20	0	100	60.0442249	40.4832643	19.5609606	23.8480524	16.6352119	43.5536014	23.8480524	2.689901534	56.25	0	0	0	0	2.751861211	-2.423495127	0	0	0	0	3.343684743	53.83636989	3.010784006	0.513431041	62.24206738	30.22067439	95.41864435	8.993129136	9	54
32	103	9	52	7	2	20	0	100	60.0479135	46.8577873	13.1901262	34.9078498	11.9499375	48.5872816	34.9078498	2.045512852	0	0	0	0	0	0	-1.657872693	0	0	0	0	0	61.57448885	0	0.284890626	65.58387613	16.97886116	95.21590024	8.626029706	9	36
32	107	31	51	10	3	40	10	70	60.016609	44.2028434	15.8137656	27.0350789	17.1677645	42.6993765	27.0350789	0.901648886	81.25	100	2.6482108	0	2.6482108	3.852622646	-0.722635617	80	3.9529903	2.718263167	3.706044873	2.718263167	37.45003971	3.639930244	0.098510632	79.88764985	5.716987765	71.75686672	8.093529374	9	104
32	107	31	52	9	1	50	10	60	60.055491	27.4195923	32.6358987	17.4008817	10.0187106	49.9093155	17.4008817	1.673149683	50	66.66666667	4.09849125	4.5639188	4.253633767	3.957279633	-1.579817246	33.33333333	3.6748564	5.740285075	5.05180885	5.348162983	17.98108856	4.652721308	0.174360432	69.52556039	13.56079698	57.83498279	7.968255067	9	48
32	102	9	52	7	2	20	0	100	60.0122253	40.1671109	19.8451144	23.5707698	16.5963411	43.5604861	23.5707698	1.646943694	0	0	0	0	0	0	-1.444104308	0	0	0	0	0	49.60149188	0	0.228144445	73.91174279	12.76385644	100	7.169934749	9	66
32	107	31	51	10	2	40	10	70	60.0221348	41.1439438	18.878191	30.7701169	10.3738269	49.5120647	30.7701169	1.802450774	45.45454545	100	6.0111724	0	6.0111724	5.10856448	-1.749401236	40	4.8829125	5.690585333	5.3675162	5.690585333	50.81879786	5.4260304	0.187401883	89.04677085	22.3653257	100	7.004897052	9	40
32	106	9	51	10	1	40	10	70	60.0163763	35.8840791	24.1322972	29.7436027	6.1404764	53.7198594	29.7436027	2.822661858	0	0	0	0	0	0	-2.54310669	0	0	0	0	0	47.7782232	0	0.337775543	67.81648376	18.79072724	89.02277876	5.86422526	9	22
31	106	4	51	6	1	30	0	80	60.0473773	49.4707602	10.5766171	45.2068449	4.2639153	55.6405306	45.2068449	0.72944699	0	0	0	0	0	0	-0.68287199	0	0	0	0	0	46.97355447	0	0.144125184	79.34618008	8.693178105	93.82798962	4.345947691	9	60
31	130	1	52	7	2	20	0	100	60.0434738	23.4793518	36.564122	16.4431438	7.036208	52.9692359	16.4431438	2.136508986	91.66666667	0	0	0	0	4.630467355	-1.988673067	0	0	0	0	6.5333783	53.70677267	4.789043267	0.357712351	58.98772582	20.87676226	92.82263742	3.477266045	9	55
31	106	4	51	6	1	10	0	60	60.0486007	44.4826275	15.5659732	39.2239077	5.2587198	54.6624243	39.2239077	0.495694133	0	0	0	0	0	0	-0.42697314	0	0	0	0	0	34.47331268	0	0.100176776	79.31376526	6.070807102	89.1923443	2.247541986	9	60
32	107	31	51	10	2	30	10	80	60.0054033	38.3735248	21.6318785	20.1080638	18.265461	41.5005213	20.1080638	1.284871685	50	66.66666667	3.80880895	5.4479205	4.355179467	4.436685833	-1.156488857	44.44444444	4.750624275	5.3302167	5.072620067	5.349834	15.40048951	4.893259917	0.169896374	97.05822696	10.13089241	100	1.571041177	9	48
32	107	31	51	10	2	40	10	70	60.056312	26.8105221	33.2457899	20.6960342	6.1144879	53.7853606	20.6960342	1.781411737	46.15384615	50	2.7035754	3.2030683	2.95332185	4.76398225	-2.133595726	45.45454545	5.17606362	4.367092933	4.734806882	4.2008037	31.37642806	4.460732262	1.211208043	73.00164749	454.5427266	100	0.594442876	9	48
32	117	28	53	7	2	20	0	100	60.0461914	30.053431	29.9927604	24.098198	5.955233	38.8848265	24.098198	1.592549978	0	0	0	0	0	0	-1.3398237	0	0	0	0	0	29.37714029	0	0.181055017	69.15596863	8.256863589	100	0.036916381	9	150
32	108	23	53	7	2	20	0	100	60.0596231	34.1213982	25.9382249	29.572297	4.5491012	49.4994304	29.572297	1.492212426	83.33333333	0	0	0	0	6.44682426	-1.371279088	83.33333333	6.44682426	20.9382714	8.86206545	20.9382714	49.32962017	8.86206545	0.314642177	78.58705796	21.94408938	100	0	9	35
32	111	4	52	7	2	20	0	100	60.0275743	35.0896098	24.9379645	22.1358263	12.9537835	47.1920044	22.1358263	2.312804372	100	0	0	0	0	2.574498644	-2.086089427	0	0	0	0	0	52.64027759	2.574498644	0.320264641	80.76736872	18.64665409	100	0	9	128
32	106	24	53	7	2	20	0	100	60.0016998	38.5199654	21.4817344	19.1320211	19.3879443	39.0760871	19.1320211	1.444413482	0	0	0	0	0	0	-1.307184626	0	0	0	0	0	25.56865672	0	0.216269519	87.71444138	17.19041652	100	0	9	38
32	111	8	52	7	2	20	0	100	60.0459218	28.4135778	31.632344	15.7562717	12.6573061	47.505723	15.7562717	2.682231399	75	0	0	0	0	13.68351203	-2.541155735	0	0	0	0	7.9561627	41.30231818	12.2516747	0.455532324	57.02976443	36.1122943	100	0	9	24
32	130	24	53	7	2	20	0	100	60.025842	31.5411361	28.4847059	15.6650732	15.8760629	36.9103064	15.6650732	2.042464479	71.42857143	0	0	0	0	8.71912652	-1.861406181	0	0	0	0	6.24801375	34.79254575	8.0130943	0.237139325	87.25832695	13.91585718	100	0	9	25
32	116	18	52	7	2	20	0	100	60.048401	29.85048	30.197921	13.8292844	16.0211956	44.1470128	13.8292844	2.441722691	0	0	0	0	0	0	-2.324227107	0	0	0	0	0	32.8641975	0	0.435211763	73.4895944	25.8460521	100	0	9	28
32	109	23	53	7	2	20	0	100	60.0400198	14.2741702	45.7658496	13.0335355	1.2406347	17.11749	13.0335355	2.910093721	0	0	0	0	0	0	-2.716988649	0	0	0	0	0	48.28068429	0	0.529595984	84.6010457	10.39273477	100	0	9	18
32	108	20	53	7	2	20	0	100	60.0111586	26.2355769	33.7755817	10.2252115	16.0103654	44.1382352	10.2252115	1.939590818	100	100	3.2462735	0	3.2462735	9.4995904	-2.151622174	100	12.62624885	0	12.62624885	0	51.88937116	9.4995904	0.395828587	76.53365759	25.32216939	100	0	9	42
32	108	27	52	7	2	20	0	100	60.0240202	17.6815576	42.3424626	10.041837	7.6397206	35.6278752	10.041837	0.812790219	81.81818182	0	0	0	0	6.26962	-0.622480537	81.81818182	6.26962	1.8897445	5.473279	1.8897445	32.58964316	5.473279	0.131652127	91.40741878	5.860078204	100	0	9	63
32	126	13	54	7	2	20	0	100	60.0438334	10.2333287	49.8105047	9.3946422	0.8386865	19.3284511	9.3946422	2.591084351	0	0	0	0	0	0	-2.470078789	0	0	0	0	0	30.50727289	0	0.487101777	93.57335845	10.14794039	100	0	9	0
32	130	20	53	7	2	20	0	100	60.0275804	39.0357787	20.9918017	7.0370242	31.9987545	26.8530329	7.0370242	1.363886714	66.66666667	0	0	0	0	5.46263165	-1.060340913	0	0	0	0	18.4600886	78.53672373	9.7951173	0.22437771	85.23264839	14.06360761	100	0	9	10
32	106	33	52	9	2	50	10	60	60.0177475	32.5236574	27.4940901	30.3233116	2.2003458	57.785409	30.3233116	3.720876561	0	0	0	0	0	0	-3.72677349	0	0	0	0	0	29.86631891	0	0.777681708	76.09508585	46.861082	100	0	9	26
32	109	4	51	9	1	50	10	60	60.0050525	20.2795494	39.7255031	19.8498355	0.4297139	57.6027927	19.8498355	3.165094314	0	0	0	0	0	0	-3.003336177	0	0	0	0	0	58.10475988	0	0.525906218	85.84215762	28.40983432	100	0	9	32
31	115	14	52	7	2	20	0	100	60.0509239	43.2268626	16.8240613	27.6312875	15.5955751	44.3538468	27.6312875	2.163135895	0	0	0	0	0	0	-1.927172644	0	0	0	0	0	24.29307301	0	0.39583431	73.0795149	23.41604061	100	0	9	51
31	107	7	53	7	2	20	0	100	60.017679	40.9954672	19.0222118	27.499478	13.4959892	46.7033503	27.499478	0.724083033	93.75	100	3.336079367	0	3.336079367	3.527999807	-0.692246235	90	3.655946767	4.8569954	3.77605163	4.8569954	76.64084464	3.611062031	0.124667167	81.50214566	6.842145069	100	0	9	120
31	111	7	53	7	2	20	0	100	60.0005365	29.6065397	30.3939968	24.1587371	5.4478026	40.9334024	24.1587371	1.378895164	100	0	0	0	0	3.531409785	-1.103714974	0	0	0	0	0	75.81091883	3.531409785	0.170314232	93.32163814	7.561790312	100	0	9	104
31	122	23	53	7	2	20	0	100	60.0353151	39.7371876	20.2981275	21.0504867	18.6867009	47.906371	21.0504867	2.21228962	61.53846154	0	0	0	0	3.520352113	-1.973237952	0	0	0	0	4.67249876	67.48896071	3.963485438	0.408900206	88.61167112	27.84823717	100	0	9	48
31	122	4	52	7	2	20	0	100	60.0333067	35.2367314	24.7965753	20.0763137	15.1604177	44.6277154	20.0763137	2.184015734	72.22222222	0	0	0	0	2.874948454	-1.965507101	0	0	0	0	2.95606364	45.58247389	2.89748045	0.299427281	69.25515857	17.07224683	100	0	9	78
31	111	2	52	7	2	20	0	100	60.0524561	18.5471835	41.5052726	14.6754761	3.8717074	41.1598285	14.6754761	2.741096582	100	0	0	0	0	3.425015608	-2.599039692	0	0	0	0	0	38.77578294	3.425015608	0.702657533	74.94818653	30.15374344	100	0	9	104
33	103	33	52	12	2	40	10	70	60.0336695	35.2326564	24.8010131	29.7912351	5.4414213	54.4430606	29.7912351	2.759760826	0	0	0	0	0	0	-2.826753595	0	0	0	0	0	37.26413204	0	0.431100601	60.92853426	38.98211381	100	0	9	9
33	103	33	52	9	2	40	0	80	60.0512955	30.2382816	29.8130139	25.6786917	4.5595899	55.3601549	25.6786917	3.193602287	0	0	0	0	0	0	-3.272018029	0	0	0	0	0	19.69935582	0	0.548764953	64.9765541	38.42749987	100	0	9	0
33	102	9	51	4	1	50	0	100	180.0107734	55.0787174	124.932056	50.4439008	4.6348166	161.34521	50.4439008	3.488455399	0	0	0	0	0	0	-3.522182291	0	0	0	0	0	37.66083953	0	0.702530257	65.12122992	173.2540683	100	0	9	18
33	106	20	53	10	3	20	0	100	60.0091868	22.7554668	37.25372	8.0237635	14.7317033	45.1379515	8.0237635	1.46267429	0	0	0	0	0	0	-1.509951129	0	0	0	0	0	24.96386191	0	0.129668592	86.92402466	10.24335153	100	0	9	34
32	115	11	52	9	2	40	0	100	300.0391542	136.7250859	163.3140683	92.882096	43.8429899	256.0192712	92.882096	2.178664981	0	0	0	0	0	0	-2.089531253	0	0	0	0	0	38.38197043	0	0.291988393	62.0229178	102.4000887	100	0	9	343
32	115	11	51	9	2	40	0	100	300.0584476	125.2687308	174.7897168	84.9374119	40.3313189	259.4831773	84.9374119	2.122687556	0	0	0	0	0	0	-1.939997935	0	0	0	0	0	31.50515124	0	0.303082319	53.72623414	86.68177544	100	0	9	263
32	115	11	52	7	2	40	0	100	180.0314756	94.3959351	85.6355405	64.5717514	29.8241837	150.0497418	64.5717514	2.237454558	0	0	0	0	0	0	-2.148310093	0	0	0	0	0	33.77681182	0	0.321192617	57.90272882	64.80623438	100	0	9	182
32	115	11	51	7	2	40	0	100	300.0343219	90.7939258	209.2403961	54.6131611	36.1807647	263.7183849	54.6131611	1.915474956	0	0	0	0	0	0	-1.711394488	0	0	0	0	0	19.4098012	0	0.287147111	58.13673332	86.95149525	100	0	9	217
32	106	11	52	7	1	60	0	100	300.0065597	62.7692378	237.2373219	26.5982705	36.1709673	263.5621891	26.5982705	2.336453552	0	0	0	0	0	0	-2.193154464	0	0	0	0	0	52.72202511	0	0.294599712	61.19335737	91.28791451	100	0	9	72
32	102	9	51	9	1	50	0	100	300.0200169	158.0557461	141.9642708	122.3526876	35.7030585	264.1359893	122.3526876	2.622692213	0	0	0	0	0	0	-2.466187686	0	0	0	0	0	25.06217299	0	0.419223631	53.24582971	128.8921333	100	0	9	108
32	108	7	53	7	2	20	0	100	60.0213408	41.6518969	18.3694439	31.1591396	10.4927573	49.6718201	31.1591396	0.91410063	66.66666667	100	3.74960404	0	3.74960404	3.870064163	-0.867450779	42.85714286	4.070831033	6.9569671	5.720051643	6.9569671	65.32383779	4.899031808	0.134575573	87.34301771	8.008507901	98.5925526	0	9	56
32	108	15	51	10	2	40	10	70	60.0527294	41.8764191	18.1763103	11.4126698	30.4637493	29.3641379	11.4126698	1.187582613	54.54545455	100	5.8995234	0	5.8995234	5.911275767	-1.063954231	37.5	5.923028133	4.38517636	4.961870775	4.38517636	9.701951211	5.217594218	0.154963917	71.91143575	21.53263928	97.84768484	0	9	42
31	106	2	52	6	3	30	20	100	60.0305263	49.5577605	10.4727658	46.8291084	2.7286521	57.0537977	46.8291084	1.428656665	0	0	0	0	0	0	-1.256923915	0	0	0	0	0	51.15155302	0	0.351015406	79.75742266	20.99919428	96.31743884	0	9	60
33	106	20	53	9	2	40	0	80	60.0095387	15.5380009	44.4715378	10.8557062	4.6822947	55.2055289	10.8557062	2.583119556	0	0	0	0	0	0	-2.507727083	0	0	0	0	0	18.27063185	0	0.319015373	62.0702087	20.7779346	95.64002076	0	9	12
32	115	16	52	7	2	20	0	100	60.0200186	42.4063277	17.6136909	26.6634236	15.7429041	44.1495438	26.6634236	2.139779289	0	0	0	0	0	0	-1.905582158	0	0	0	0	0	38.99799203	0	0.251924578	62.47442367	14.93183021	93.53972901	0	9	70
33	115	11	51	9	2	40	0	100	300.0546656	101.8782739	198.1763917	59.4037089	42.474565	257.397659	59.4037089	2.28903928	0	0	0	0	0	0	-2.133665785	0	0	0	0	0	39.28244145	0	0.270336875	57.14165782	92.85914938	93.17360103	0	9	144
32	106	11	51	7	2	50	0	100	300.0329108	56.7302622	243.3026486	41.5579808	15.1722814	284.7216724	41.5579808	3.522308665	0	0	0	0	0	0	-3.395944763	0	0	0	0	0	40.43006079	0	0.594217014	66.98189463	178.6526822	92.92913823	0	9	58
32	126	8	52	7	2	20	0	100	60.0841708	27.5298448	32.554326	12.4920237	15.0378211	45.1778803	12.4920237	2.98621878	0	0	0	0	0	0	-2.671671557	0	0	0	0	0	42.33965422	0	0.48427134	59.03317832	32.34695406	92.31010396	0	9	0
31	106	2	51	6	2	30	0	80	60.0586595	45.6815389	14.3771206	42.5037052	3.1778337	56.7427701	42.5037052	1.107988856	0	0	0	0	0	0	-0.981041449	0	0	0	0	0	35.89869059	0	0.30812309	73.07740699	18.5364459	91.52899012	0	9	66
32	115	11	52	12	2	40	0	100	360.0207207	136.8339631	223.1867576	112.9585055	23.8754576	335.971326	112.9585055	2.999081591	0	0	0	0	0	0	-2.909853392	0	0	0	0	0	29.59977586	0	0.37784574	57.12531923	140.4917645	82.60298962	0	9	497
32	124	13	54	7	2	20	0	100	60.0344648	12.0817752	47.9526896	11.3790327	0.7027425	17.5887832	11.3790327	2.735446227	0	0	0	0	0	0	-2.479851144	0	0	0	0	0	28.91432648	0	0.416128906	70.30775547	7.726088433	82.0573557	0	9	52
32	106	14	52	10	1	60	0	80	60.061016	26.5882654	33.4727506	19.6016294	6.986636	52.9375106	19.6016294	1.637939308	0	0	0	0	0	0	-1.58361076	0	0	0	0	0	42.72244345	0	0.339918169	65.15107541	36.43311595	81.35546423	0	9	60
32	117	23	53	7	2	20	0	100	60.0263389	34.8032788	25.2230601	28.2288436	6.5744352	45.0448689	28.2288436	2.637828531	0	0	0	0	0	0	-2.059330091	0	0	0	0	0	25.277945	0	0.449621784	59.4392539	20.59328811	80.61797437	0	9	120
32	106	20	53	9	1	60	0	80	60.0124988	41.7384648	18.274034	14.2230744	27.5153904	40.1427351	14.2230744	1.635150689	0	0	0	0	0	0	-1.572885123	0	0	0	0	0	26.43988917	0	0.15551239	76.57469305	3.905142848	78.30013838	0	9	32
33	115	11	51	4	2	40	0	100	300.0182978	133.2590855	166.7592123	77.011974	56.2471115	243.6133076	77.011974	2.516831562	0	0	0	0	0	0	-2.455536269	0	0	0	0	0	28.36540224	0	0.358930712	56.39376461	118.9412593	78.04581751	0	9	239
33	102	15	52	10	1	20	0	100	60.0259242	37.9831319	22.0427923	19.7551814	18.2279505	41.6263877	19.7551814	1.573475699	0	0	0	0	0	0	-1.416001195	0	0	0	0	0	12.81482614	0	0.196003059	56.78274374	11.13863282	75.33029204	0	9	18
33	126	14	52	9	2	20	0	100	60.0547486	31.3635196	28.691229	28.9146124	2.4489072	57.450228	28.9146124	2.620217548	0	0	0	0	0	0	-2.549554894	0	0	0	0	0	26.52310499	0	0.374508571	57.49833719	24.14639247	72.68712173	0	9	0
32	102	33	51	10	1	40	10	70	60.0544478	40.3475936	19.7068542	26.4010392	13.9465544	45.9170423	26.4010392	1.763952798	0	0	0	0	0	0	-1.578870775	0	0	0	0	0	21.79213955	0	0.142443741	67.90267111	8.451065826	72.20087801	0	9	9
32	106	2	52	9	1	60	0	80	60.0247295	25.0050993	35.0196302	24.171784	0.8333153	59.0257633	24.171784	2.956824125	0	0	0	0	0	0	-2.809578964	0	0	0	0	0	21.47506798	0	0.599706406	67.49953115	39.60841976	69.87662094	0	9	48
32	126	15	51	10	2	40	0	100	60.0022974	49.580291	10.4220064	29.5021295	20.0781615	39.7356137	29.5021295	1.395653101	0	0	0	0	0	0	-1.229757287	0	0	0	0	0	21.04413759	0	0.145497614	57.00302113	12.09927363	68.38058882	0	9	0
32	106	2	51	9	3	40	10	70	60.01031	21.5622861	38.4480239	19.0307979	2.5314882	57.4608864	19.0307979	2.798568133	0	0	0	0	0	0	-2.663788452	0	0	0	0	0	31.09674518	0	0.571139376	65.17131677	37.28200969	62.86891633	0	9	32
33	106	2	52	12	2	50	10	60	60.0432268	26.0838294	33.9593974	25.5510626	0.5327668	59.3561616	25.5510626	2.207230512	0	0	0	0	0	0	-1.871040875	0	0	0	0	0	24.39712044	0	0.350848833	72.07191926	26.18792694	55.6767763	0	9	58
32	106	2	52	9	1	60	0	40	60.0863904	20.1021106	39.9842798	18.6977008	1.4044098	58.4497991	18.6977008	3.111211169	0	0	0	0	0	0	-2.917321276	0	0	0	0	0	9.734898606	0	0.602017877	68.48653465	56.02112257	42.05019066	0	9	28
32	112	9	51	10	3	50	10	60	60.0529012	27.9950066	32.0578946	24.0967099	3.8982967	56.0056562	24.0967099	2.498319506	0	0	0	0	0	0	-2.152100275	0	0	0	0	0	39.04897805	0	0.253110098	63.63654807	15.75765455	89.7942056	17.2802967	8	82
33	112	9	51	10	3	20	10	90	60.0617002	38.7928779	21.2688223	35.472924	3.3199539	56.6012603	35.472924	2.317037748	0	0	0	0	0	0	-2.02870337	0	0	0	0	0	48.50930151	0	0.265368357	70.57989681	19.92129965	100	10.48069876	8	125
36	106	2	51	10	3	20	10	90	60.0490287	33.2233023	26.8257264	29.4662039	3.7570984	56.0792041	29.4662039	2.735967155	0	0	0	0	0	0	-2.471681085	0	0	0	0	0	45.79398911	0	0.437729906	75.84472395	24.08752128	88.53444913	8.681658555	8	58
32	109	4	51	10	1	40	10	70	60.0184017	24.2152626	35.8031391	20.3074402	3.9078224	55.9320932	20.3074402	2.224247896	0	0	0	0	0	0	-1.968791168	0	0	0	0	0	56.5549965	0	0.349260727	70.3314353	26.49963206	90.97785808	5.957407683	8	50
32	108	15	51	10	1	30	10	80	60.0154457	33.9261367	26.089309	10.5943654	23.3317713	36.4250966	10.5943654	1.568899135	75	100	1.3610857	0	1.3610857	6.461319517	-1.692123089	71.42857143	7.48136628	9.7694021	8.1350908	9.7694021	27.12148514	7.288340163	0.280412935	81.49271013	19.04735865	100	5.51771888	8	36
32	107	31	51	10	3	40	10	70	60.035355	37.5457173	22.4896377	23.4943991	14.0513182	45.8194884	23.4943991	1.371505774	85.71428571	100	3.35455835	0	3.35455835	4.198471933	-1.220825201	80	4.620428725	3.84700245	4.46574347	3.84700245	41.16068041	4.148262007	0.130327049	75.45589904	18.95748093	73.06106451	5.425724088	8	96
32	102	11	52	7	2	20	0	100	60.052483	37.8038368	22.2486462	22.3051934	15.4986434	44.3685453	22.3051934	2.252772368	0	0	0	0	0	0	-1.967667649	0	0	0	0	0	52.81124295	0	0.324691139	60.44109689	18.60129811	95.77938854	5.2005682	8	77
34	103	33	52	14	1	60	0	100	60.0164485	38.3198121	21.6966364	34.9453493	3.3744628	56.478055	34.9453493	3.219037271	0	0	0	0	0	0	-3.047563885	0	0	0	0	0	62.5389359	0	0.411718	73.55059657	24.27776402	100	4.546697356	8	0
32	124	33	52	9	1	50	10	60	60.0269339	30.1684742	29.8584597	24.6704231	5.4980511	54.3875675	24.6704231	2.751585477	0	0	0	0	0	0	-2.73231165	0	0	0	0	0	47.41770833	0	0.278484419	65.27506128	17.02774875	91.21160901	3.998554261	8	33
32	112	9	51	10	3	40	10	70	60.0177351	24.2531062	35.7646289	22.8788412	1.374265	58.7245755	22.8788412	2.463601834	0	0	0	0	0	0	-2.08714719	0	0	0	0	0	27.31519043	0	0.325549655	81.36895066	21.3637879	85.237672	3.638189725	8	66
32	106	9	51	10	2	50	10	60	60.046027	41.7085543	18.3374727	34.7587436	6.9498107	52.9447666	34.7587436	2.334927899	0	0	0	0	0	0	-2.199989019	0	0	0	0	0	35.01284521	0	0.278483168	81.54793638	16.89770726	85.28216812	2.064991016	8	16
32	107	31	51	10	3	40	10	70	60.0361124	35.7185294	24.317583	21.6552244	14.063305	45.802979	21.6552244	1.377087921	71.42857143	100	4.5623667	0	4.5623667	4.36873809	-1.133762575	63.63636364	4.2857544	3.758326625	4.093962482	3.758326625	27.26603741	4.194334814	0.127453582	78.46594395	7.353679278	75.37480006	1.336759204	8	80
32	110	31	52	7	2	20	0	100	60.0206382	31.968164	28.0524742	20.0983784	11.8697856	40.6195766	20.0983784	2.071806241	0	0	0	0	0	0	-1.86210371	0	0	0	0	0	34.76255656	0	0.271808714	75.88222992	14.95764261	100	0.993201106	8	123
33	106	33	51	10	1	60	0	60	60.0029221	33.5622244	26.4406977	29.0473668	4.5148576	55.3028159	29.0473668	2.496171049	0	0	0	0	0	0	-2.362546868	0	0	0	0	0	26.31413938	0	0.202691542	63.91815475	11.95573982	60.72718392	0.352913892	8	56
32	107	31	51	10	3	50	10	60	60.0161921	46.6352194	13.3809727	25.6599731	20.9752463	38.8741063	25.6599731	1.036457677	78.57142857	100	3.9279807	0	3.9279807	3.494724509	-0.933429268	75	3.398445356	6.188644633	4.095995175	6.188644633	34.86634962	4.071993107	0.083806193	79.80528318	4.777431468	71.48696648	0.088747205	8	88
32	109	27	52	7	2	20	0	100	60.0429804	59.4214681	0.6215123	34.9226091	24.498859	35.5101844	34.9226091	0.349732372	0	0	0	0	0	0	-0.265017611	0	0	0	0	0	43.77398085	0	0.043487702	71.02982271	2.576315404	100	0	8	90
32	119	7	53	7	2	20	0	100	60.0101078	39.3076123	20.7024955	27.1597892	12.1478231	46.6750625	27.1597892	1.278916065	40	0	0	0	0	3.121148175	-1.280527306	0	0	0	0	4.647667233	67.4598856	4.03705961	0.15949667	91.09492173	9.415037642	100	0	8	32
32	108	29	52	7	2	20	0	100	60.0338788	49.4618504	10.5720284	22.1431565	27.3186939	32.7399796	22.1431565	0.883545562	100	0	0	0	0	3.880549364	-0.78988408	100	3.880549364	0	3.880549364	0	30.84020227	3.880549364	0.097849879	73.59057471	5.856218517	100	0	8	77
32	113	11	52	7	2	20	0	100	60.0185362	26.5074171	33.5111191	19.2344842	7.2729329	52.8491509	19.2344842	2.992317237	90	100	6.149546	0	6.149546	5.234988911	-2.860639779	75	3.405874733	3.6477734	3.4663494	3.6477734	66.66075087	5.07626736	0.586964616	70.60730451	36.95954312	100	0	8	72
32	107	14	52	7	2	20	0	100	60.0255226	28.3060694	31.7194532	17.7691235	10.5369459	40.8852888	17.7691235	1.995820996	80	66.66666667	2.70010815	18.6077241	8.0026468	4.188662313	-1.774644388	85.71428571	4.684847033	3.6162057	4.532183986	11.1119649	28.36523526	5.57332283	0.325314664	78.37151912	16.85111225	100	0	8	64
32	126	7	53	7	2	20	0	100	60.100455	31.5176147	28.5828403	14.8413358	16.6762789	42.3874675	14.8413358	1.491960091	0	0	0	0	0	0	-1.415221759	0	0	0	0	0	28.66666654	0	0.203191851	83.68446619	11.79048067	100	0	8	0
32	106	18	52	7	2	20	0	100	60.043944	16.919786	43.124158	13.5268592	3.3929268	56.6455718	13.5268592	2.919068815	0	0	0	0	0	0	-2.740991233	0	0	0	0	0	23.47371085	0	0.492989295	71.51713058	29.31057132	100	0	8	22
32	119	11	52	7	2	20	0	100	60.0289956	14.2920533	45.7369423	12.9735929	1.3184604	29.0026768	12.9735929	3.622126958	57.14285714	0	0	0	0	3.099518075	-3.42156983	0	0	0	0	2.397785433	50.69333318	2.798775514	0.958527139	56.74851429	30.83793874	100	0	8	32
32	124	15	52	7	2	20	0	100	60.0047888	14.308298	45.6964908	9.9298774	4.3784206	35.3293494	9.9298774	2.846801985	0	0	0	0	0	0	-3.016342889	0	0	0	0	0	28.55776582	0	0.804511891	76.1653784	61.94386716	100	0	8	24
32	122	8	52	7	2	20	0	100	60.0091552	24.7282333	35.2809219	8.4574159	16.2708174	43.8942269	8.4574159	2.234559566	66.66666667	0	0	0	0	7.42807915	-2.164222567	0	0	0	0	7.65738915	29.77495276	7.504515817	0.324037144	70.96429897	19.1253518	100	0	8	24
32	113	19	52	7	2	20	0	100	60.0097404	7.5483135	52.4614269	5.1551433	2.3931702	17.70377	5.1551433	3.244138285	66.66666667	66.66666667	13.15692885	2.2388131	9.517556933	10.8183205	-3.140858122	66.66666667	8.47971215	2.5240483	6.494490867	2.3814307	64.56976394	8.0060239	0.554825886	37.56546086	10.69725523	100	0	8	32
32	106	33	52	9	1	40	10	70	60.0407152	18.6745854	41.3661298	13.9497794	4.724806	55.1139814	13.9497794	3.348406016	0	0	0	0	0	0	-3.210070921	0	0	0	0	0	30.34801425	0	0.546324531	76.09831055	36.73957064	100	0	8	26
36	102	33	51	10	3	30	10	80	60.0328559	42.6399569	17.392899	37.9331023	4.7068546	55.1399719	37.9331023	3.092014546	0	0	0	0	0	0	-2.937293099	0	0	0	0	0	58.42413958	0	0.508904451	77.28072852	45.22233004	100	0	8	52
31	113	23	53	7	2	20	0	100	60.0559899	38.2021709	21.853819	25.0280981	13.1740728	42.7862579	25.0280981	1.485967973	100	100	5.95698308	0	5.95698308	5.879753511	-1.318659967	100	5.78321655	0	5.78321655	0	55.54257548	5.879753511	0.167164571	78.58818302	10.83979073	100	0	8	72
31	107	2	52	7	2	20	0	100	60.0184772	30.261852	29.7566252	22.9224755	7.3393765	52.6451578	22.9224755	2.496482237	100	100	4.149967529	0	4.149967529	4.098257243	-2.444417123	100	4.046546957	0	4.046546957	0	62.11416109	4.098257243	0.477040703	75.09510759	28.20838023	100	0	8	112
31	113	2	52	7	2	20	0	100	60.0682439	23.4563849	36.611859	19.967728	3.4886569	55.1345184	19.967728	3.066338794	93.75	87.5	3.0055789	3.470547	3.063699913	3.544348107	-3.035608731	100	4.015771163	0	4.015771163	3.470547	53.81331261	3.539735538	0.685369627	76.41961461	40.11678142	100	0	8	120
31	106	30	54	7	2	100	0	100	60.0101863	18.9152155	41.0949708	18.1802177	0.7349978	36.2659575	18.1802177	2.930225583	0	0	0	0	0	0	-2.794740315	0	0	0	0	0	38.65313895	0	0.692196624	79.7408858	20.50707189	100	0	8	40
31	113	11	52	7	2	100	0	100	60.0332599	25.7231367	34.3101232	17.1351062	8.5880305	39.3467386	17.1351062	2.496066059	92.30769231	85.71428571	3.5168189	14.0374654	5.0197684	3.833124575	-2.317114334	100	4.14943025	0	4.14943025	14.0374654	47.82798802	4.618073869	0.519963936	70.21149396	24.77680552	100	0	8	96
31	108	2	52	7	2	20	0	100	60.0322771	20.0455214	39.9867557	16.1338883	3.9116331	56.2234974	16.1338883	3.152656973	73.33333333	100	3.638612133	0	3.638612133	3.862696291	-2.900987945	66.66666667	3.94672785	4.35681525	4.08342365	4.35681525	33.70407566	3.994461347	0.74737486	75.35591252	53.66114241	100	0	8	77
31	126	1	52	7	2	20	0	100	60.0221707	18.7782721	41.2438986	13.1945086	5.5837635	54.3368501	13.1945086	2.722409095	0	0	0	0	0	0	-2.455939101	0	0	0	0	0	67.20439067	0	0.432746696	76.05767245	25.74354979	100	0	8	0
32	124	33	51	10	3	40	10	70	60.0044143	42.6173184	17.3870959	24.2446145	18.3727039	41.5077232	24.2446145	2.227485598	0	0	0	0	0	0	-2.29205232	0	0	0	0	0	47.101243	0	0.335863227	75.95547709	20.27150119	100	0	8	90
33	109	4	51	10	2	80	0	60	60.0514155	37.0135992	23.0378163	24.2190769	12.7945223	47.262586	24.2190769	1.038775192	100	0	0	0	0	4.176246164	-0.99376698	0	0	0	0	0	79.1152604	4.176246164	0.124252779	74.64816563	7.471002659	100	0	8	70
33	102	9	51	9	1	50	0	100	360.0455989	153.6668871	206.3787118	104.88156	48.7853271	310.9593538	104.88156	2.390120543	0	0	0	0	0	0	-2.321207071	0	0	0	0	0	35.18133065	0	0.345832092	61.55074364	132.9434472	100	0	8	90
33	106	2	51	9	2	40	0	100	300.0105266	47.970614	252.0399126	35.5949969	12.3756171	287.5056165	35.5949969	3.15523709	0	0	0	0	0	0	-3.092999152	0	0	0	0	0	11.43805186	0	0.582368623	58.23957999	188.5645967	100	0	8	46
33	103	33	52	9	3	40	0	80	60.0477188	32.8089912	27.2387276	28.1723032	4.636688	55.2771958	28.1723032	3.191046033	0	0	0	0	0	0	-3.166519635	0	0	0	0	0	26.3671021	0	0.483631008	81.57615972	26.98178609	100	0	8	9
33	106	20	53	9	2	60	0	80	60.03648	17.4065781	42.6299019	12.8627972	4.5437809	56.2503962	12.8627972	2.360023102	0	0	0	0	0	0	-2.327129501	0	0	0	0	0	38.6167313	0	0.301093378	69.17707882	20.84296793	100	0	8	24
33	115	11	52	9	2	40	0	100	300.0027846	114.1961318	185.8066528	89.3758444	24.8202874	275.0071262	89.3758444	3.240788506	0	0	0	0	0	0	-3.140357023	0	0	0	0	0	18.07003011	0	0.54668299	68.91449306	204.7124613	100	0	8	313
33	106	20	53	9	1	20	0	80	60.0576072	27.0728753	32.9847319	9.6395188	17.4333565	42.4838771	9.6395188	1.954601193	0	0	0	0	0	0	-1.463003794	0	0	0	0	0	27.44614713	0	0.330416832	86.97793071	21.23980867	100	0	8	16
32	115	11	51	8	2	40	0	100	300.0342019	88.4865082	211.5476937	38.5476158	49.9388924	249.9201858	38.5476158	2.19283624	0	0	0	0	0	0	-2.055047293	0	0	0	0	0	30.29517221	0	0.367370199	76.60814683	112.9033354	100	0	8	274
33	106	20	53	10	3	20	0	100	60.0582997	20.4947147	39.563585	10.0619569	10.4327578	45.6894476	10.0619569	1.644569707	0	0	0	0	0	0	-1.906807353	0	0	0	0	0	30.58759537	0	0.223197443	92.288035	12.65193348	100	0	8	42
32	111	14	51	10	2	40	0	100	300.0331119	170.2795563	129.7535556	69.7911947	100.4883616	199.4371955	69.7911947	1.457578547	64.44444444	0	0	0	0	5.7272076	-1.344712984	0	0	0	0	6.003703525	25.56877916	5.825517262	0.223405757	73.44572337	82.07289389	100	0	8	232
32	115	11	51	7	2	40	0	100	300.0171892	87.5292731	212.4879161	47.1652597	40.3640134	259.4760585	47.1652597	2.532210368	0	0	0	0	0	0	-2.380686472	0	0	0	0	0	28.66493304	0	0.375880617	55.38726692	119.5437012	100	0	8	237
32	102	9	51	7	1	50	0	100	300.0199913	41.2230809	258.7969104	39.5501427	1.6729382	236.5063581	39.5501427	3.541371443	0	0	0	0	0	0	-3.548184777	0	0	0	0	0	40.20176223	0	0.901362866	75.11195526	172.9899697	100	0	8	36
32	115	11	51	7	2	50	0	100	180.0537878	38.5121683	141.5416195	11.1287222	27.3834461	152.4643925	11.1287222	2.430572161	0	0	0	0	0	0	-2.334535235	0	0	0	0	0	27.54474738	0	0.301725505	62.1123354	68.70609559	100	0	8	28
31	126	7	53	6	2	10	0	40	60.0479082	32.7754053	27.2725029	18.7936418	13.9817635	45.9183999	18.7936418	1.316983993	0	0	0	0	0	0	-0.848701415	0	0	0	0	0	37.18965596	0	0.122108172	87.39280613	6.908022808	100	0	8	0
32	106	29	52	7	2	20	0	100	60.0017693	44.9363202	15.0654491	38.0981899	6.8381303	53.3320721	38.0981899	1.265506668	0	0	0	0	0	0	-1.063068036	0	0	0	0	0	35.23588099	0	0.205385297	65.38980878	11.91759135	99.50402832	0	8	50
32	102	9	51	10	1	50	0	100	300.0192897	171.0210928	128.9981969	124.7342468	46.286846	253.5722296	124.7342468	2.489463369	0	0	0	0	0	0	-2.409123423	0	0	0	0	0	30.94866331	0	0.294624327	59.27274503	95.8572201	99.47041699	0	8	72
32	126	4	52	9	2	40	10	70	60.0388433	21.4756909	38.5631524	15.9241798	5.5515111	54.2119964	15.9241798	2.360373409	0	0	0	0	0	0	-2.171679095	0	0	0	0	0	50.38838334	0	0.349310715	88.37300142	19.3451386	99.10900486	0	8	0
32	113	14	52	7	2	20	0	100	60.0510116	17.5115686	42.539443	11.9100614	5.6015072	19.5351841	11.9100614	2.639122737	60	100	6.7860302	0	6.7860302	5.238202633	-2.821981092	33.33333333	2.1425475	10.797958	7.912821167	10.797958	30.34896355	7.46210478	0.670066951	73.54749036	16.98847301	98.84745825	0	8	24
32	111	24	53	7	2	20	0	100	60.0077929	26.4779252	33.5298677	20.1448003	6.3331249	53.8764483	20.1448003	1.976180208	100	0	0	0	0	4.526973689	-1.820946707	0	0	0	0	0	51.6452971	4.526973689	0.34765382	88.15721775	20.33232077	98.80394078	0	8	72
31	106	4	52	7	2	20	0	100	60.0052106	36.4845723	23.5206383	30.9428813	5.541691	54.4887756	30.9428813	1.952656849	0	0	0	0	0	0	-1.945085929	0	0	0	0	0	47.58398134	0	0.284731321	81.62362857	16.52206835	98.70858867	0	8	46
32	102	9	51	7	1	50	0	100	360.0438375	122.0000547	238.0437828	94.6595267	27.340528	332.5173474	94.6595267	3.623670979	0	0	0	0	0	0	-3.597255305	0	0	0	0	0	52.13022424	0	0.619214359	54.25430169	207.599331	96.28584658	0	8	27
32	115	15	52	7	2	20	0	100	60.0100195	37.429096	22.5809235	13.6129311	23.8161649	25.5512865	13.6129311	1.482369794	0	0	0	0	0	0	-1.504019572	0	0	0	0	0	19.77661548	0	0.182957601	56.55474549	14.72582622	96.05791203	0	8	42
31	120	7	53	7	2	20	0	100	60.0546574	40.6756214	19.379036	22.8744283	17.8011931	41.3152441	22.8744283	0.839752659	0	0	0	0	0	0	-0.833816884	0	0	0	0	0	53.11952894	0	0.102044528	84.68710675	6.080057603	94.58319249	0	8	150
32	103	33	52	9	1	50	10	60	60.0426108	35.7807734	24.2618374	24.5713206	11.2094528	48.6900565	24.5713206	2.337783443	0	0	0	0	0	0	-2.269484897	0	0	0	0	0	30.97658649	0	0.332547327	63.81716786	19.27120665	94.48673235	0	8	18
32	112	13	54	7	2	20	0	100	60.0516697	32.8344368	27.2172329	27.4589769	5.3754599	43.5331877	27.4589769	1.221428622	0	0	0	0	0	0	-1.096559039	0	0	0	0	0	36.61664846	0	0.159222791	62.64107996	7.919552957	93.52113681	0	8	78
32	112	33	52	7	2	20	0	100	60.0408826	38.1138755	21.9270071	35.9614761	2.1523994	58.0540274	35.9614761	3.038140669	0	0	0	0	0	0	-3.163574731	0	0	0	0	0	53.01428533	0	0.515503519	56.04524039	33.64368216	92.50928117	0	8	100
32	106	30	54	7	2	20	0	100	60.0406266	36.321987	23.7186396	17.0673317	19.2546553	40.9199648	17.0673317	1.147686663	0	0	0	0	0	0	-1.098049215	0	0	0	0	0	11.22312175	0	0.184136273	75.8849981	11.04832512	91.53846741	0	8	40
32	106	20	53	9	2	40	0	60	60.0408068	17.7615385	42.2792683	12.4513727	5.3101658	55.8379505	12.4513727	2.502009376	0	0	0	0	0	0	-2.424500824	0	0	0	0	0	24.70870471	0	0.229303279	98.24143865	9.94563131	91.25711574	0	8	36
32	106	2	51	9	1	60	0	80	60.003712	27.1268653	32.8768467	26.5925362	0.5343291	59.3099102	26.5925362	3.026786291	0	0	0	0	0	0	-2.625743065	0	0	0	0	0	30.9969031	0	0.531729144	72.08592405	30.22765089	90.1165384	0	8	50
32	117	8	52	7	2	20	0	100	60.0093077	27.9349055	32.0744022	21.6633677	6.2715378	53.8673529	21.6633677	3.206324518	0	0	0	0	0	0	-3.063968419	0	0	0	0	0	31.57528266	0	0.52897914	61.77232284	33.77821998	87.99965197	0	8	135
32	106	14	51	10	1	60	0	80	60.0178321	36.9458137	23.0720184	30.7000648	6.2457489	53.6406648	30.7000648	2.124859709	0	0	0	0	0	0	-2.067339043	0	0	0	0	0	31.00638269	0	0.321250228	67.87232832	19.94275782	80.37363837	0	8	44
33	102	15	52	10	2	20	0	100	60.0009277	41.0750006	18.9259271	16.6950747	24.3799259	35.4522953	16.6950747	1.280635536	0	0	0	0	0	0	-1.110666177	0	0	0	0	0	9.84325089	0	0.160364284	63.40556364	17.35819796	80.29560638	0	8	66
33	124	30	54	10	1	20	0	100	60.0420522	49.7367782	10.305274	35.9106676	13.8261106	46.0921625	35.9106676	1.291413217	0	0	0	0	0	0	-1.095535884	0	0	0	0	0	30.78737967	0	0.19462356	56.99682087	11.18936876	80.00314331	0	8	132
33	124	30	54	10	1	40	0	100	60.0157305	48.1493724	11.8663581	35.8855182	12.2638542	47.6370233	35.8855182	1.988074266	0	0	0	0	0	0	-1.705382974	0	0	0	0	0	31.026126	0	0.259046827	53.22397774	21.011066	77.68569183	0	8	138
32	103	33	51	10	1	80	0	70	60.0235472	21.8179813	38.2055659	19.8117684	2.0062129	57.8666846	19.8117684	3.354420588	0	0	0	0	0	0	-3.329386889	0	0	0	0	0	17.81164339	0	0.548385685	65.40753074	31.90163785	75.2992592	0	8	9
34	106	20	53	14	1	60	0	80	60.0133608	33.1204694	26.8928914	9.8987572	23.2217122	36.7288492	9.8987572	1.626320297	0	0	0	0	0	0	-1.509395883	0	0	0	0	0	14.95828968	0	0.34934546	61.82451465	9.217245642	73.93626102	0	8	16
32	106	20	53	9	3	40	0	60	60.0121884	22.2339828	37.7782056	11.3424824	10.8915004	48.9830183	11.3424824	2.209032563	0	0	0	0	0	0	-2.012943281	0	0	0	0	0	16.23025545	0	0.199505156	90.9789823	15.22053163	73.1788285	0	8	50
32	106	11	52	7	1	50	0	100	360.0216873	104.6295509	255.3921364	68.2622935	36.3672574	323.54915	68.2622935	2.461750274	0	0	0	0	0	0	-2.449963762	0	0	0	0	0	21.92599718	0	0.356550784	58.19171792	130.4879181	73.00691095	0	8	48
32	106	2	51	10	1	60	0	70	60.0369675	34.5331109	25.5038566	32.2332687	2.2998422	57.6141744	32.2332687	2.806704051	0	0	0	0	0	0	-2.582277216	0	0	0	0	0	24.36272827	0	0.479717367	64.84203008	37.20915324	69.36354443	0	8	84
32	106	20	53	9	2	40	0	60	60.0543023	24.2584	35.7959023	10.8732234	13.3851766	46.5362718	10.8732234	2.257624078	0	0	0	0	0	0	-2.172334677	0	0	0	0	0	20.39517401	0	0.205490359	77.57071762	11.26831267	67.39518668	0	8	32
32	106	20	53	10	3	40	0	60	60.0159219	20.9922079	39.023714	9.2204206	11.7717873	48.3093228	9.2204206	1.948491673	0	0	0	0	0	0	-2.021931532	0	0	0	0	0	15.10117823	0	0.244438664	86.73191831	14.10787859	67.32624733	0	8	32
32	107	31	51	10	3	50	10	60	60.0223704	41.6157104	18.40666	25.9501057	15.6656047	44.2424833	25.9501057	1.305079441	66.66666667	66.66666667	5.35026085	2.7242378	4.474919833	5.081659363	-1.165030505	66.66666667	4.992125533	4.5600739	4.848108322	4.101114875	36.43119687	4.7548112	0.094610348	84.23806694	7.348194314	66.80095317	0	8	64
32	107	31	51	10	1	50	10	60	60.0474974	40.8412113	19.2062861	20.3001147	20.5410966	39.3055381	20.3001147	0.878535837	60	66.66666667	5.4605295	1.8781963	4.266418433	4.669551933	-0.693308912	58.33333333	4.443558343	2.7120363	3.722090825	2.573062967	21.86796094	3.830956347	0.086541334	76.6758362	7.403895256	57.13487295	0	8	72
32	106	33	52	9	1	70	0	30	60.0620971	27.5586651	32.503432	21.633975	5.9246901	54.1602159	21.633975	2.527188342	0	0	0	0	0	0	-2.438042208	0	0	0	0	0	6.185760765	0	0.310298743	62.7460724	27.9547428	44.2954181	0	8	18
32	124	12	54	7	2	20	0	100	60.0614559	2.0367587	58.0246972	0	2.0367587	36.0097314	0	2.683085959	0	0	0	0	0	0	-2.393138406	0	0	0	0	0	0	0	0.774457292	0	32.67630923	0	0	8	32
32	112	9	51	10	2	50	10	60	60.0362253	28.9527449	31.0834804	24.2329688	4.7197761	55.0756817	24.2329688	1.77136742	0	0	0	0	0	0	-1.436653273	0	0	0	0	0	40.96236099	0	0.15200234	55.61923356	8.348414019	100	25.15549168	7	106
33	112	9	51	10	3	40	10	70	60.0540186	36.2365827	23.8174359	31.8596021	4.3769806	55.5003431	31.8596021	2.953075125	0	0	0	0	0	0	-2.726239114	0	0	0	0	0	44.43476643	0	0.324470071	60.72683252	19.89929464	77.81895788	11.09717149	7	58
32	111	1	52	7	2	20	0	100	60.0453641	41.7748113	18.2705528	25.5776211	16.1971902	43.9900045	25.5776211	2.516415436	100	0	0	0	0	3.213188621	-2.380527015	0	0	0	0	0	59.08012945	3.213188621	0.428540965	55.59828204	25.12782035	94.58006654	10.59648416	7	112
32	110	1	52	7	2	20	0	100	60.0359465	35.267762	24.7681845	18.0849351	17.1828269	42.9765087	18.0849351	2.351562624	0	0	0	0	0	0	-2.202468544	0	0	0	0	0	43.37474654	0	0.386043548	59.63959101	22.89882819	89.59838879	10.56135446	7	96
33	112	9	51	10	2	30	0	80	60.0604944	41.3799452	18.6805492	35.9129331	5.4670121	54.4187254	35.9129331	1.641047058	0	0	0	0	0	0	-1.380997089	0	0	0	0	0	41.05361869	0	0.158090464	67.4755808	9.241719787	77.50552415	9.916908747	7	142
33	107	31	51	10	3	40	10	70	60.0286592	37.4232991	22.6053601	23.7212738	13.7020253	46.0872635	23.7212738	1.972463525	90.90909091	100	3.8671756	0	3.8671756	5.67909944	-1.796867197	88.88888889	6.1320804	2.453977	5.723402244	2.453977	36.55026934	5.385906491	0.144271654	70.27628243	8.060001163	86.71862587	9.768740225	7	80
32	102	9	51	7	1	50	0	100	300.0264419	159.3818054	140.6446365	102.4778797	56.9039257	242.9063469	102.4778797	2.625921644	0	0	0	0	0	0	-2.623925735	0	0	0	0	0	55.791646	0	0.368515144	55.40587343	105.8075624	87.33260469	9.249724682	7	81
33	107	31	51	10	2	50	10	60	60.0316091	46.1305667	13.9010424	20.4701961	25.6603706	34.1155934	20.4701961	0.877822846	53.33333333	50	2.3744349	3.5700147	2.9722248	3.617262513	-0.700971253	53.84615385	3.794809314	4.353961733	4.052879662	4.2419693	30.27487511	3.908792347	0.081443963	64.49537508	13.28785776	56.61352552	8.547468317	7	64
33	107	31	51	10	3	20	10	90	60.0487318	43.8427357	16.2059961	31.0114807	12.831255	47.0516993	31.0114807	1.679420324	68.75	100	3.619143433	0	3.619143433	3.933928682	-1.730836986	61.53846154	4.05197315	3.02901962	3.658529485	3.02901962	60.24841938	3.6511446	0.175297308	68.73635893	9.997434685	100	6.672672792	7	88
32	102	33	52	7	2	20	0	100	60.0296979	32.3581109	27.671587	29.8076965	2.5504144	57.6323226	29.8076965	3.113010697	0	0	0	0	0	0	-2.981381239	0	0	0	0	0	64.68079215	0	0.433949516	60.99799058	24.12638147	100	6.061659941	7	33
32	107	31	51	10	3	40	10	70	60.0171286	44.3154605	15.7016681	28.2369955	16.078465	43.7751933	28.2369955	0.968457263	89.47368421	100	2.63854572	0	2.63854572	3.269397876	-0.7667781	85.71428571	3.532252942	2.0276128	3.31730435	2.0276128	45.79258096	3.138683658	0.103762651	82.3513284	5.841859517	75.190277	5.068571642	7	136
32	120	9	51	10	1	40	10	70	60.0055233	34.5616276	25.4438957	22.9416645	11.6199631	48.2336201	22.9416645	2.141525594	0	0	0	0	0	0	-2.060770406	0	0	0	0	0	43.3869855	0	0.280651418	57.91423498	20.28537851	85.56685966	4.752532041	7	97
33	108	15	51	10	3	40	20	80	60.0425046	19.7980188	40.2444858	11.4431466	8.3548722	51.498668	11.4431466	2.3315627	87.5	0	0	2.3193281	2.3193281	7.805859029	-2.351441952	100	7.805859029	0	7.805859029	2.3193281	34.24371013	7.120042663	0.251463082	85.5307276	14.24262485	100	3.943555805	7	56
33	107	31	51	10	2	30	0	80	60.0531936	44.0189315	16.0342621	34.5400009	9.4789306	50.3158565	34.5400009	1.600492659	94.11764706	100	3.0957117	0	3.0957117	3.594202231	-1.459749951	93.33333333	3.665415164	1.9937892	3.553973433	1.9937892	38.35997905	3.500060288	0.147028012	73.47835272	8.59550605	100	3.496455414	7	128
32	102	14	51	10	1	60	20	60	60.0566645	31.7140656	28.3425989	23.3508305	8.3632351	51.5061001	23.3508305	1.64155418	0	0	0	0	0	0	-1.539679396	0	0	0	0	0	32.14589307	0	0.143076251	66.15556603	17.18408544	73.99002696	2.686499667	7	0
36	126	9	52	9	2	20	0	100	60.0029691	29.6564589	30.3465102	26.905912	2.7505469	57.0916528	26.905912	2.997594291	0	0	0	0	0	0	-2.909029688	0	0	0	0	0	55.38962155	0	0.368980067	64.40121562	20.84512688	100	2.394520659	7	0
32	112	9	51	10	1	50	10	60	60.0597224	35.3636427	24.6960797	28.8671115	6.4965312	53.4134078	28.8671115	2.121878583	0	0	0	0	0	0	-1.987721277	0	0	0	0	0	40.97379956	0	0.271336701	71.87743906	17.96421349	91.5070925	2.083596194	7	110
32	107	2	52	7	2	20	0	100	60.0428898	29.4489303	30.5939595	24.7046969	4.7442334	55.430534	24.7046969	3.204996925	90	100	4.0037098	0	4.0037098	5.569614578	-3.05173165	85.71428571	6.352566967	3.0364075	5.8788299	3.0364075	39.91842409	5.31629387	0.679293485	64.50895957	43.72647146	97.10456153	1.678783638	7	72
36	106	2	52	9	1	40	10	70	60.0444875	27.6919871	32.3525004	24.7567816	2.9352055	56.9713563	24.7567816	1.956395213	0	0	0	0	0	0	-1.587804175	0	0	0	0	0	35.55388481	0	0.241766993	62.23116894	13.59074088	61.49725792	1.214032273	7	48
32	124	33	51	10	1	40	10	70	60.0071209	20.2352129	39.771908	16.7495406	3.4856723	56.4061085	16.7495406	2.495150799	0	0	0	0	0	0	-2.36454763	0	0	0	0	0	41.77918911	0	0.255928778	66.77249753	14.61846909	95.47720917	0.941217516	7	30
32	124	11	52	7	2	20	0	100	60.0343689	23.0265547	37.0078142	22.8287481	0.1978066	32.3761807	22.8287481	3.988034046	0	0	0	0	0	0	-3.895956823	0	0	0	0	0	51.84248644	0	0.901106329	63.63633278	29.52142431	89.85287546	0.731685282	7	84
32	112	33	51	10	2	40	10	70	60.0518618	13.5075538	46.544308	12.1201168	1.387437	58.5440046	12.1201168	3.355184227	0	0	0	0	0	0	-3.262272673	0	0	0	0	0	35.77609441	0	0.37098556	59.07861824	29.23744811	56.97894799	0.628390326	7	19
32	108	15	51	10	3	40	10	70	60.0260084	41.0835058	18.9425026	22.063634	19.0198718	40.8689694	22.063634	1.402483381	50	50	4.6927537	3.6710911	4.1819224	5.61998932	-1.360376783	50	5.851798225	5.9094509	5.880624563	5.46177894	28.91228983	5.54088413	0.15882701	73.94953027	19.81338967	100	0.332719684	7	40
32	112	9	51	10	3	40	10	70	60.0073321	25.7214155	34.2859166	23.1969741	2.5244414	57.3146949	23.1969741	2.246564816	0	0	0	0	0	0	-1.91252369	0	0	0	0	0	32.71897157	0	0.234246845	79.56799821	14.0683004	86.57024905	0.312299603	7	97
32	116	28	53	7	2	20	0	100	60.0166373	34.5213185	25.4953188	18.6190437	15.9022748	23.2974183	18.6190437	0.961707992	0	0	0	0	0	0	-0.860755667	0	0	0	0	0	40.13190921	0	0.132268322	61.82794289	5.488394345	100	0.221832003	7	28
31	109	28	53	6	1	60	0	100	180.045332	203.2838428	-23.2385108	103.2484501	100.0353927	79.6899672	103.2484501	0.284627136	0	0	0	0	0	0	-0.202218445	0	0	0	0	0	27.69918103	0	0.032689104	61.58259118	5.918643966	100	0.064916284	7	122
36	102	33	51	13	2	50	0	80	60.0313727	15.1257637	44.905609	9.5200053	5.6057584	54.2640989	9.5200053	3.129740992	0	0	0	0	0	0	-3.096326971	0	0	0	0	0	38.74033067	0	0.612962734	67.89640974	37.87884289	100	0.063545223	7	55
31	103	28	53	7	2	20	0	100	60.0455452	50.8688911	9.1766541	27.003817	23.8650741	36.2839619	27.003817	0.367789319	0	0	0	0	0	0	-0.306086177	0	0	0	0	0	38.55342447	0	0.063430284	73.55158299	3.784077072	100	0.042785128	7	27
32	103	27	52	7	2	20	0	100	60.0019498	51.3922423	8.6097075	25.9854656	25.4067767	34.7206386	25.9854656	0.257178613	0	0	0	0	0	0	-0.204085959	0	0	0	0	0	51.1478833	0	0.052992969	75.81436571	3.152794352	100	0	7	9
32	112	31	52	7	2	20	0	100	60.0571511	33.9314458	26.1257053	25.3064332	8.6250126	42.0984739	25.3064332	1.356423573	0	0	0	0	0	0	-1.426154148	0	0	0	0	0	46.30037021	0	0.161387874	61.95360455	8.46820969	100	0	7	114
32	113	8	52	7	2	20	0	100	60.0258658	33.024223	27.0016428	25.1836947	7.8405283	52.3258004	25.1836947	3.182965904	100	100	8.646880375	0	8.646880375	8.6219869	-2.952142251	100	8.57219995	0	8.57219995	0	33.88270217	8.6219869	0.483940615	54.84591813	29.43575096	100	0	7	48
32	115	2	52	7	2	20	0	100	60.035846	28.8954986	31.1403474	20.7553577	8.1401409	51.9386713	20.7553577	2.541339903	0	0	0	0	0	0	-2.327860927	0	0	0	0	0	29.07020659	0	0.423639029	66.9762014	25.10678874	100	0	7	69
32	112	23	53	7	2	20	0	100	60.0635582	23.3258134	36.7377448	20.1949615	3.1308519	26.6707754	20.1949615	1.44721424	0	0	0	0	0	0	-1.677926611	0	0	0	0	0	47.92789802	0	0.272155048	63.18683281	9.150678427	100	0	7	39
32	130	29	52	7	2	20	0	100	60.0255977	20.0877237	39.937874	16.4717584	3.6159653	40.0199344	16.4717584	2.363305158	66.66666667	0	0	0	0	6.420260983	-2.078887477	0	0	0	0	2.052498	32.5486467	4.964339989	0.349599235	77.79542725	11.96829715	100	0	7	30
32	117	27	52	7	2	20	0	100	60.0353752	53.349652	6.6857232	14.8211413	38.5285107	21.416817	14.8211413	0.281549821	0	0	0	0	0	0	-0.230839382	0	0	0	0	0	50.99952265	0	0.030037572	83.38517405	1.792577516	100	0	7	150
32	112	6	53	7	2	20	0	100	60.1585287	34.8199286	25.3386001	10.3690798	24.4508488	35.9347264	10.3690798	1.532462475	0	0	0	0	0	0	-1.444939475	0	0	0	0	0	49.58320734	0	0.204242404	81.90841562	12.86485568	100	0	7	39
32	130	15	52	7	2	20	0	100	60.001704	14.0702452	45.9314588	8.2460004	5.8242448	19.1417019	8.2460004	2.762704738	33.33333333	0	0	0	0	3.6596331	-2.583540806	0	0	0	0	11.68526928	39.08342183	9.010057217	0.549876382	82.26617598	14.8465209	100	0	7	10
32	113	18	52	7	2	20	0	100	60.001249	14.7154762	45.2857728	7.7763321	6.9391441	53.1901398	7.7763321	3.07386007	62.5	33.33333333	11.2664641	8.9478131	9.720696767	4.8392209	-2.876300384	80	3.2324101	5.3325529	3.65243866	7.742726367	12.30916203	5.92803545	0.50910737	66.77435039	31.68503494	100	0	7	40
32	111	18	52	7	2	20	0	100	60.0261331	16.7053483	43.3207848	6.959499	9.7458493	50.3914495	6.959499	2.678061075	100	0	0	0	0	6.8079026	-2.671005458	0	0	0	0	0	9.395084361	6.8079026	0.482767768	71.07078099	29.78527486	100	0	7	48
32	126	6	53	7	2	20	0	100	60.0527379	12.3498588	47.7028791	5.3501171	6.9997417	53.2223668	5.3501171	2.260696151	0	0	0	0	0	0	-2.223796961	0	0	0	0	0	21.40774686	0	0.40637338	94.39489156	24.93191184	100	0	7	0
36	102	33	51	10	2	30	0	80	60.0300022	41.5025995	18.5274027	37.2522247	4.2503748	55.5871412	37.2522247	2.81599939	0	0	0	0	0	0	-2.694846821	0	0	0	0	0	35.96634636	0	0.313228541	70.3343013	18.99074518	100	0	7	66
36	103	33	52	9	1	60	0	80	60.0054609	30.748192	29.2572689	24.4615198	6.2866722	53.5807525	24.4615198	2.714338518	0	0	0	0	0	0	-2.690592874	0	0	0	0	0	46.26578828	0	0.3610282	73.97444834	30.52328999	100	0	7	27
31	119	23	53	7	2	20	0	100	60.0433209	34.1253144	25.9180065	23.4170549	10.7082595	45.5060225	23.4170549	1.904739326	75	0	0	0	0	6.1990322	-1.881940321	0	0	0	0	4.63493895	70.21320001	5.808008888	0.242464619	65.15522683	12.4185031	100	0	7	48
31	102	14	52	7	2	20	0	100	60.0463355	32.4275497	27.6187858	22.5132987	9.914251	50.2322677	22.5132987	2.010164734	0	0	0	0	0	0	-1.902666568	0	0	0	0	0	35.05097166	0	0.412343321	77.62691372	23.5477328	100	0	7	11
31	108	7	53	7	2	20	0	100	60.0018086	39.174918	20.8268906	22.24714	16.927778	35.2108266	22.24714	0.667352471	77.77777778	100	3.9995601	0	3.9995601	6.989886629	-0.608643571	75	7.488274383	4.8258114	6.822658638	4.8258114	67.21390467	6.508981022	0.12006927	81.76415613	6.522971417	100	0	7	49
31	107	29	52	7	2	100	0	100	60.0216391	32.2576815	27.7639576	20.3504499	11.9072316	48.0466231	20.3504499	1.306568391	93.75	100	3.8892153	0	3.8892153	3.694389507	-1.174401775	92.85714286	3.664416308	1.8798096	3.5369444	1.8798096	32.90208827	3.580978263	0.22301201	81.7484827	12.9608511	100	0	7	120
31	116	18	52	7	2	100	0	100	60.041686	30.6540131	29.3876729	14.5900284	16.0639847	43.9454827	14.5900284	2.359792929	0	0	0	0	0	0	-2.36156232	0	0	0	0	0	39.87236187	0	0.425711821	70.68785681	25.91472987	100	0	7	28
31	103	20	53	7	2	100	0	100	60.0576305	37.2662661	22.7913644	10.2515587	27.0147074	32.9748136	10.2515587	0.726866976	0	0	0	0	0	0	-0.613741836	0	0	0	0	0	18.03164146	0	0.094837472	78.52809143	5.641533102	100	0	7	27
31	130	18	52	7	2	100	0	100	60.03625	6.8548345	53.1814155	4.3015936	2.5532409	26.7124649	4.3015936	3.392399437	75	0	0	0	0	9.02729205	-3.162697702	0	0	0	0	2.5776964	49.57856282	7.414893138	0.66869417	88.50710393	20.66019564	100	0	7	30
33	115	11	51	9	2	40	0	100	360.0562082	174.9664136	185.0897946	125.2858051	49.6806085	310.1978538	125.2858051	2.488333195	0	0	0	0	0	0	-2.378320258	0	0	0	0	0	47.34335773	0	0.298859323	65.93862097	140.6248202	100	0	7	124
33	102	33	52	4	1	60	0	80	60.0327756	34.879703	25.1530726	19.2966558	15.5830472	44.2536932	19.2966558	2.238411288	0	0	0	0	0	0	-2.127101737	0	0	0	0	0	29.58116095	0	0.227617948	69.47360911	12.92214897	100	0	7	18
32	102	9	51	9	2	30	0	100	300.006804	156.0237656	143.9830384	88.4740596	67.549706	232.3208546	88.4740596	2.663945992	0	0	0	0	0	0	-2.538753903	0	0	0	0	0	40.70138585	0	0.416226976	59.29765727	124.2910149	100	0	7	33
33	115	11	51	10	2	40	0	100	300.0218854	124.5779819	175.4439035	80.9022507	43.6757312	256.1592947	80.9022507	1.988257325	0	0	0	0	0	0	-1.851151499	0	0	0	0	0	36.87951319	0	0.282617361	55.27849462	95.57066867	100	0	7	399
33	106	20	53	10	2	20	0	100	60.0098253	24.8061716	35.2036537	6.1283841	18.6777875	34.9848708	6.1283841	1.642740608	0	0	0	0	0	0	-1.611129697	0	0	0	0	0	19.9291228	0	0.15273163	87.07919822	12.29951836	100	0	7	30
32	115	9	51	7	2	20	0	100	480.0273883	344.464075	135.5633133	288.5270841	55.9369909	423.9748263	288.5270841	2.973250922	0	0	0	0	0	0	-2.983308067	0	0	0	0	0	55.3198589	0	0.427463625	58.30655577	188.1823718	100	0	7	112
32	115	11	51	7	2	40	0	100	360.0257574	110.6616988	249.3640586	67.963213	42.6984858	317.1341689	67.963213	2.992679504	0	0	0	0	0	0	-2.818113373	0	0	0	0	0	23.52902389	0	0.576268719	64.00005546	238.7559892	100	0	7	179
32	115	11	51	7	2	40	0	100	300.0071738	89.9489151	210.0582587	51.3913889	38.5575262	261.2890266	51.3913889	2.6522691	0	0	0	0	0	0	-2.60035919	0	0	0	0	0	38.5513612	0	0.432861196	62.39807931	152.2924757	100	0	7	245
32	115	11	51	7	2	50	0	100	300.0421101	85.3997541	214.642356	47.7127331	37.687021	262.1939288	47.7127331	1.871105075	0	0	0	0	0	0	-1.819265759	0	0	0	0	0	40.42561572	0	0.574276544	55.13581348	881.8672511	100	0	7	93
32	106	11	51	7	1	50	0	100	360.0471137	62.5009032	297.5462105	46.0118121	16.4890911	343.294823	46.0118121	3.204564562	0	0	0	0	0	0	-3.096476367	0	0	0	0	0	24.03052559	0	0.447654251	57.15722987	153.6882393	100	0	7	46
32	110	9	52	9	1	20	0	30	180.0561555	51.2397169	128.8164386	43.0821886	8.1575283	171.6706322	43.0821886	3.169859383	0	0	0	0	0	0	-3.040330653	0	0	0	0	0	38.00397234	0	0.513789611	62.36023993	99.41572281	100	0	7	135
32	102	9	51	10	1	50	0	100	300.0035807	187.1528072	112.8507735	148.3041553	38.8486519	261.0212258	148.3041553	2.672951995	0	0	0	0	0	0	-2.577659745	0	0	0	0	0	59.30529056	0	0.299956608	52.82610293	88.07987653	100	0	7	36
32	130	8	52	7	2	20	0	100	60.0590843	36.7628674	23.2962169	7.8411512	28.9217162	31.2890815	7.8411512	1.892538803	33.33333333	0	0	0	0	6.70786025	-1.740325775	0	0	0	0	4.69894225	40.18905271	5.368581583	0.329781609	71.00565124	22.52879861	99.51888867	0	7	10
31	110	1	52	7	2	20	0	100	60.0039124	15.2681505	44.7357619	13.4224207	1.8457298	58.1256315	13.4224207	3.299241891	0	0	0	0	0	0	-3.172607518	0	0	0	0	0	51.00929694	0	0.744298169	69.96768031	45.29658264	97.66382442	0	7	168
32	108	30	54	7	2	20	0	100	60.0246617	35.6524466	24.3722151	15.2417924	20.4106542	39.6350913	15.2417924	1.055384018	90.90909091	0	0	0	0	3.70503839	-0.990696763	90.90909091	3.70503839	6.8995686	3.995450227	6.8995686	14.09008876	3.995450227	0.171832371	78.767452	10.33402432	96.87960815	0	7	70
31	112	4	52	7	2	20	0	100	60.0474754	38.1894365	21.8580389	33.4388859	4.7505506	55.3438986	33.4388859	1.789016384	0	0	0	0	0	0	-1.915272119	0	0	0	0	0	47.85197203	0	0.21332261	74.30559157	12.57868265	93.48667074	0	7	123
33	115	11	52	9	2	40	0	100	360.0505686	138.0350726	222.015496	98.7532372	39.2818354	320.5608114	98.7532372	2.06558785	0	0	0	0	0	0	-2.003674685	0	0	0	0	0	49.80048114	0	0.243705567	54.82380136	83.23801224	93.36577227	0	7	158
33	115	11	51	10	2	40	0	100	300.0153144	143.0889567	156.9263577	93.8052607	49.283696	250.5199355	93.8052607	1.97749314	0	0	0	0	0	0	-1.825980844	0	0	0	0	0	37.53318043	0	0.309543699	56.31615575	116.1032313	92.95058185	0	7	359
32	103	33	51	10	1	60	0	70	60.0182835	38.3928011	21.6254824	18.9378015	19.4549996	40.42085	18.9378015	1.770322677	0	0	0	0	0	0	-1.772356686	0	0	0	0	0	19.85054094	0	0.285078197	66.73183229	17.30762155	89.14799097	0	7	18
32	115	11	51	9	2	40	0	100	300.0455317	143.0931596	156.9523721	102.4764966	40.616663	259.0747983	102.4764966	2.588482549	0	0	0	0	0	0	-2.480533781	0	0	0	0	0	39.63654839	0	0.340811376	54.00673373	95.46505521	89.0095493	0	7	226
33	103	33	52	9	3	30	10	80	60.0387373	44.8616087	15.1771286	27.3462348	17.5153739	42.3875881	27.3462348	2.098229935	0	0	0	0	0	0	-2.011544128	0	0	0	0	0	34.04580593	0	0.218013725	79.1852022	12.35107588	88.70298107	0	7	45
32	107	33	51	10	1	40	0	80	60.0444598	41.4075292	18.6369306	20.1579349	21.2495943	38.6676427	20.1579349	1.354990107	83.33333333	100	3.775634033	0	3.775634033	4.4603087	-1.27009006	77.77777778	4.7537407	4.11313105	4.611383	4.11313105	20.94690952	4.402445758	0.174076669	81.07239513	19.02414445	87.68352875	0	7	80
32	106	2	52	9	1	40	10	70	60.0503921	22.9860753	37.0643168	21.8838633	1.102212	58.8080226	21.8838633	2.960703407	0	0	0	0	0	0	-2.763164245	0	0	0	0	0	31.91246062	0	0.464447059	75.0862004	28.25300087	87.53243122	0	7	34
32	103	33	51	10	2	60	10	50	60.0606241	26.5170195	33.5436046	21.2806066	5.2364129	54.6122976	21.2806066	2.677101275	0	0	0	0	0	0	-2.761088596	0	0	0	0	0	39.50955303	0	0.340686851	66.14088641	22.20035938	86.87557005	0	7	0
32	103	20	53	7	2	20	0	100	60.0626705	38.1786705	21.884	11.5073817	26.6712888	33.5326366	11.5073817	0.810653249	0	0	0	0	0	0	-0.716183839	0	0	0	0	0	22.69337703	0	0.1112538	64.37096065	6.624985965	85.37870365	0	7	9
33	106	2	51	10	3	20	0	90	60.043638	24.2163537	35.8272843	21.6176384	2.5987153	57.2716413	21.6176384	2.657848912	0	0	0	0	0	0	-2.266883738	0	0	0	0	0	32.63637433	0	0.53988419	78.34251552	32.87751012	84.33502978	0	7	50
32	112	16	52	7	2	20	0	100	60.0499838	38.2726149	21.7773689	24.9744259	13.298189	46.7223609	24.9744259	2.232854895	0	0	0	0	0	0	-2.045852478	0	0	0	0	0	47.66447998	0	0.311158257	62.07557483	18.53450955	83.23426082	0	7	62
32	106	11	51	7	1	50	0	100	300.0396335	56.7507914	243.2888421	38.1695513	18.5812401	281.2933615	38.1695513	3.190496123	0	0	0	0	0	0	-2.985021118	0	0	0	0	0	17.3096526	0	0.401752388	65.21556322	115.145768	82.29670072	0	7	40
32	115	11	51	7	2	40	0	100	300.0075104	63.2251435	236.7823669	29.1619375	34.063206	265.7528157	29.1619375	2.60490563	0	0	0	0	0	0	-2.508502966	0	0	0	0	0	27.97011123	0	0.356341626	62.80561058	141.3120182	82.0643055	0	7	169
32	109	4	52	10	2	40	10	70	60.0413705	40.5832933	19.4580772	23.2888729	17.2944204	42.6177732	23.2888729	1.35772176	0	0	0	0	0	0	-1.171743251	0	0	0	0	0	38.17553069	0	0.138137979	62.11539715	10.19708329	81.89266767	0	7	114
32	106	23	53	7	2	20	0	100	60.0233768	48.4636309	11.5597459	35.3676612	13.0959697	49.8990387	35.3676612	1.536263014	0	0	0	0	0	0	-1.251135926	0	0	0	0	0	27.15783406	0	0.281125212	61.37960618	18.59535228	81.52298214	0	7	10
33	115	11	51	4	2	40	0	100	360.0102885	116.8464877	243.1638008	70.8343626	46.0121251	313.8131435	70.8343626	2.659451549	0	0	0	0	0	0	-2.528886984	0	0	0	0	0	31.89644799	0	0.284286816	54.45035139	98.32272025	80.49864394	0	7	264
32	115	2	51	9	1	20	0	100	60.034618	31.9136346	28.1209834	18.492483	13.4211516	46.4406887	18.492483	1.74823305	0	0	0	0	0	0	-1.509124185	0	0	0	0	0	35.43027896	0	0.290369787	63.20956963	25.32299939	80.49231766	0	7	53
34	124	30	54	9	2	40	0	100	60.021364	45.1517183	14.8696457	33.6059279	11.5457904	48.2837449	33.6059279	1.093439377	0	0	0	0	0	0	-0.906140064	0	0	0	0	0	26.89244543	0	0.159537634	57.99548391	9.500259491	80.09400177	0	7	148
32	115	33	52	7	1	70	0	100	300.0598527	185.7163467	114.343506	122.3741501	63.3421966	236.4236365	122.3741501	2.427663144	0	0	0	0	0	0	-2.362427626	0	0	0	0	0	33.75237866	0	0.225462612	54.00454264	65.52920081	79.07309726	0	7	307
33	124	30	54	10	2	20	0	100	60.0404732	52.8234876	7.2169856	36.544458	16.2790296	43.6281888	36.544458	1.589298393	0	0	0	0	0	0	-1.473355957	0	0	0	0	0	28.94128087	0	0.271155035	54.52116735	23.6659142	77.50509644	0	7	188
32	115	14	51	10	2	40	0	100	300.0439321	211.0214383	89.0224938	72.2312084	138.7902299	161.0976746	72.2312084	0.983009842	0	0	0	0	0	0	-0.824453527	0	0	0	0	0	17.77412325	0	0.126252646	54.63879225	38.36817972	75.16608556	0	7	299
32	107	31	51	10	3	40	10	70	60.0075545	43.2405233	16.7670312	26.9569365	16.2835868	43.557987	26.9569365	0.818506382	92.85714286	100	4.327515433	0	4.327515433	4.119524292	-0.660482022	90.90909091	4.05712695	3.3118101	3.989370873	3.3118101	35.7467576	4.061830421	0.087164723	83.28036784	5.025615667	70.24197848	0	7	104
36	103	33	52	13	1	60	0	60	60.0146004	38.4900317	21.5245687	19.6961606	18.7938711	41.0861547	19.6961606	1.649627906	0	0	0	0	0	0	-1.549451877	0	0	0	0	0	15.99550153	0	0.206140128	73.03191207	21.24094917	69.52243157	0	7	36
32	106	2	52	9	3	60	10	50	60.0272483	23.8912113	36.136037	20.383805	3.5074063	56.3875884	20.383805	2.957411036	0	0	0	0	0	0	-2.800762499	0	0	0	0	0	17.04152936	0	0.372335112	82.32260411	22.68729415	68.30257126	0	7	28
32	106	20	53	10	1	50	0	60	60.0187765	37.9630138	22.0557627	6.2585618	31.704452	28.1650446	6.2585618	1.186227255	0	0	0	0	0	0	-1.154331143	0	0	0	0	0	5.832381159	0	0.111463844	74.42302971	24.71646949	67.42633405	0	7	20
32	124	33	51	10	1	60	0	40	60.0414293	16.7684276	43.2730017	16.7684276	0	59.8057462	16.7684276	3.994992973	0	0	0	0	0	0	-3.938893619	0	0	0	0	0	6.561448065	0	0.58006842	64.58323925	33.88421735	65.19962136	0	7	12
32	106	14	51	10	1	40	0	80	60.0431485	41.3311067	18.7120418	29.20819	12.1229167	47.7895552	29.20819	2.136072498	0	0	0	0	0	0	-2.066489666	0	0	0	0	0	20.23360836	0	0.325468602	56.36960435	18.7538664	64.99236444	0	7	16
32	107	31	51	10	3	50	10	60	60.0471485	38.2415197	21.8056288	26.0101253	12.2313944	47.5840284	26.0101253	1.474879199	70	60	2.936407967	5.01215575	3.76670708	2.866845886	-1.226577006	73.33333333	2.847874409	2.287335175	2.69839728	3.1956087	39.96748442	2.96547473	0.103466019	87.27790891	5.884262577	63.64966173	0	7	112
32	108	15	52	9	2	70	10	40	60.0262557	31.8908398	28.1354159	17.847475	14.0433648	45.8545834	17.847475	1.900655186	57.14285714	0	0	0	0	7.7760889	-1.68606231	57.14285714	7.7760889	8.499442667	8.086097657	8.499442667	17.63446586	8.086097657	0.221257228	80.19703349	12.97431892	57.05074637	0	7	28
33	106	2	52	12	3	50	10	60	60.0435193	19.476038	40.5674813	18.8428681	0.6331699	59.4827651	18.8428681	2.702078776	0	0	0	0	0	0	-2.334300937	0	0	0	0	0	24.50872622	0	0.36486015	64.91241237	20.80730358	55.56666895	0	7	46
34	106	2	51	11	1	60	0	60	60.0208403	22.2126675	37.8081728	21.6485076	0.5641599	59.2774034	21.6485076	3.348466477	0	0	0	0	0	0	-3.151054848	0	0	0	0	0	15.93499073	0	0.465193943	55.38997148	31.85486357	41.05492275	0	7	12
32	110	12	54	7	2	20	0	100	60.0472977	9.6285131	50.4187846	0	9.6285131	23.0984656	0	1.484176452	0	0	0	0	0	0	-1.308621333	0	0	0	0	0	0	0	0.262947437	0	9.074758011	0	0	7	21
31	119	12	54	7	2	20	0	100	60.0077755	36.4635893	23.5441862	0	36.4635893	23.6336226	0	0.787971094	88.88888889	0	0	0	0	5.205792575	-0.776737129	0	0	0	0	5.3795504	0	5.225099	0.124327498	0	10.72696702	0	0	7	64
31	125	12	54	7	2	20	0	100	60.0069844	23.0033625	37.0036219	0	23.0033625	36.9512803	0	1.17414376	0	0	0	0	0	0	-1.037890112	0	0	0	0	0	0	0	0.165763369	0	9.819714351	0	0	7	69
32	124	33	51	10	3	20	10	90	60.0131559	46.0673047	13.9458512	30.113904	15.9534007	43.9249499	30.113904	2.152824848	0	0	0	0	0	0	-1.910558734	0	0	0	0	0	47.24749133	0	0.268573524	61.79618112	17.42614984	100	21.77019718	6	160
33	112	9	51	10	1	20	0	100	60.0604415	39.5666455	20.493796	34.1189422	5.4477033	54.4671916	34.1189422	1.900672099	0	0	0	0	0	0	-1.798994551	0	0	0	0	0	60.11113177	0	0.210789867	60.88275143	12.21758766	90.92472481	15.7224984	6	143
32	112	9	51	10	2	40	10	70	60.0399046	28.1180157	31.9218889	26.4866748	1.6313409	58.102122	26.4866748	1.846253152	0	0	0	0	0	0	-1.735992021	0	0	0	0	0	39.56224217	0	0.239590836	58.24773852	16.20243691	67.24886305	13.06943062	6	116
32	106	9	51	10	2	50	10	60	60.0429598	43.2808469	16.7621129	41.0059978	2.2748491	57.6213474	41.0059978	3.070220045	0	0	0	0	0	0	-2.856114373	0	0	0	0	0	53.23412397	0	0.331924226	60.66950961	19.86016022	88.48793243	11.68567771	6	20
32	112	9	51	10	1	50	10	60	60.0331898	25.9515968	34.081593	19.7460838	6.205513	53.6140635	19.7460838	1.823252523	0	0	0	0	0	0	-1.480938767	0	0	0	0	0	46.57838081	0	0.157833871	57.73699795	8.826392183	100	11.01008883	6	117
32	124	33	52	9	2	40	10	70	60.0424891	48.3641502	11.6783389	35.0387868	13.3253634	46.5903469	35.0387868	1.579054174	0	0	0	0	0	0	-1.250674496	0	0	0	0	0	36.99619642	0	0.128813053	58.70290877	7.252056294	62.07792628	10.8369799	6	184
33	108	15	51	10	3	40	20	80	60.047354	28.8962591	31.1510949	19.5338422	9.3624169	50.5571365	19.5338422	1.439183858	30	0	0	0	0	4.240809367	-1.383991269	30	4.240809367	6.600958186	5.89291354	6.600958186	47.40039523	5.89291354	0.141951815	69.39827858	8.178807738	100	10.76537772	6	24
32	112	9	51	10	2	40	10	70	60.0360063	25.2910699	34.7449364	16.0073921	9.2836778	50.8319282	16.0073921	1.322286028	0	0	0	0	0	0	-0.913020449	0	0	0	0	0	29.07362629	0	0.136229444	65.44737382	8.469634426	93.8369153	8.707845022	6	58
32	113	1	52	7	2	20	0	100	60.0452369	40.0234903	20.0217466	9.6904774	30.3330129	29.7243055	9.6904774	1.506446709	100	100	4.78217216	0	4.78217216	4.511621617	-1.50020814	100	3.1588689	0	3.1588689	0	39.79044432	4.511621617	0.259161712	57.22689962	15.52621029	91.08869737	7.500897282	6	48
32	102	9	51	4	1	50	0	100	360.0035015	216.5842112	143.4192903	143.4806116	73.1035996	286.7450408	143.4806116	2.475087154	0	0	0	0	0	0	-2.578560617	0	0	0	0	0	73.23786827	0	0.325804283	58.38879632	109.7490717	100	7.407857815	6	153
32	112	9	51	10	1	60	0	60	60.0142937	46.3306118	13.6836819	39.1787059	7.1519059	52.6021268	39.1787059	2.616875737	0	0	0	0	0	0	-2.512852948	0	0	0	0	0	46.7016066	0	0.281629577	59.85393028	16.09148093	83.39289006	6.323840396	6	58
32	112	9	51	10	3	50	10	60	60.0187306	25.4466796	34.572051	22.8214261	2.6252535	57.2863617	22.8214261	2.354492497	0	0	0	0	0	0	-2.18058506	0	0	0	0	0	35.7349545	0	0.294855987	72.84511247	16.95935277	86.61992137	6.316714076	6	58
32	112	9	51	10	2	50	10	60	60.0172012	32.1245672	27.892634	27.3114168	4.8131504	55.0660255	27.3114168	2.191707215	0	0	0	0	0	0	-1.970733004	0	0	0	0	0	41.19635081	0	0.23075249	76.97401679	12.87828932	84.45442254	5.799562032	6	105
32	106	33	52	9	1	50	10	60	60.0299064	38.5415126	21.4883938	26.3129329	12.2285797	47.7538069	26.3129329	1.894414221	0	0	0	0	0	0	-1.68874247	0	0	0	0	0	25.19010222	0	0.148977467	63.27259641	10.72335818	61.11954914	5.306865489	6	18
33	107	31	51	10	1	20	0	100	60.032896	37.4807632	22.5521328	28.8184929	8.6622703	51.2273597	28.8184929	1.809032232	89.47368421	100	3.19973645	0	3.19973645	3.243786271	-1.650882716	84.61538462	3.267813445	2.3697905	3.129656069	2.3697905	58.73097787	3.151786716	0.162639553	80.43969141	9.549683725	100	5.276983261	6	136
32	112	9	51	10	1	50	10	60	60.0183889	36.3299521	23.6884368	30.3478714	5.9820807	53.8799461	30.3478714	2.246447798	0	0	0	0	0	0	-2.004745105	0	0	0	0	0	50.6336615	0	0.235542732	63.94586678	12.7719307	100	5.047944669	6	66
32	106	9	51	10	1	50	10	60	60.0574846	39.7521198	20.3053648	33.8591151	5.8930047	54.0079198	33.8591151	2.446724795	0	0	0	0	0	0	-2.272275508	0	0	0	0	0	41.62813102	0	0.276238347	62.88397219	18.65542405	94.59071339	4.896205997	6	14
31	106	1	52	7	2	20	0	100	60.0377724	17.3553393	42.6824331	12.6624539	4.6928854	55.1528763	12.6624539	2.477874725	0	0	0	0	0	0	-2.106825173	0	0	0	0	0	53.70354905	0	0.405734169	66.61032247	23.67123952	88.18191356	4.68051516	6	38
32	107	31	51	10	3	50	10	60	60.0416095	42.857221	17.1843885	22.5363097	20.3209113	39.5089897	22.5363097	0.955696412	84.61538462	66.66666667	4.2322343	3.4116622	3.958710267	4.620132436	-0.806877871	90	4.706332022	4.7808018	4.713779	4.096232	39.93115507	4.539532369	0.078818759	79.25497588	4.604854497	61.63763922	4.648558591	6	88
32	106	9	52	9	1	20	0	30	180.0545239	50.0469856	130.0075383	30.7794777	19.2675079	160.6668109	30.7794777	2.801479188	0	0	0	0	0	0	-2.68956043	0	0	0	0	0	24.67883867	0	0.424664652	70.13269078	99.32692828	100	4.584514132	6	36
32	108	15	51	10	2	50	10	60	60.047069	43.6266998	16.4203692	21.654082	21.9726178	37.9221478	21.654082	1.188272648	66.66666667	100	10.2540051	0	10.2540051	9.683286475	-1.048286176	60	9.493046933	9.8116403	9.62048428	9.8116403	21.39567184	9.726071083	0.135153713	74.76659329	8.106398675	97.39919793	4.234418409	6	28
32	119	14	52	7	2	20	0	100	60.0492732	25.9256227	34.1236505	14.6022396	11.3233831	24.1832685	14.6022396	2.12214345	75	0	0	0	0	3.706177367	-2.109313458	0	0	0	0	14.6242114	24.99338607	6.435685875	0.378099758	68.82224812	13.36570894	100	3.481769963	6	48
33	108	15	51	10	2	30	0	80	60.0466737	20.6386247	39.408049	10.2882185	10.3504062	49.5574738	10.2882185	1.829559765	50	0	0	0	0	12.6941865	-1.741285698	50	12.6941865	4.331535933	8.512861217	4.331535933	25.18087095	8.512861217	0.150537824	60.63136727	8.832543127	84.3538302	3.011209825	6	21
32	124	33	52	9	1	50	0	50	60.0408348	28.029883	32.0109518	20.7364969	7.2933861	43.0352578	20.7364969	2.11926497	0	0	0	0	0	0	-2.090684304	0	0	0	0	0	28.69260825	0	0.266795993	67.7783471	16.46929413	50.96234191	2.305129836	6	54
31	108	1	52	7	2	20	0	100	60.0006815	22.1412866	37.8593949	11.4249179	10.7163687	49.2396844	11.4249179	1.97736897	33.33333333	0	0	0	0	8.066668733	-1.849335798	33.33333333	8.066668733	5.078307383	6.074427833	5.078307383	25.75300976	6.074427833	0.367736329	72.12648981	21.69417001	91.02002534	2.283571439	6	21
33	107	31	51	10	1	30	0	80	60.0512255	40.5349825	19.516243	27.3772508	13.1577317	46.7048495	27.3772508	1.445234536	100	100	4.247470675	0	4.247470675	4.066373779	-1.481197047	100	3.99393502	0	3.99393502	0	34.09170136	4.066373779	0.127051581	73.15649718	7.359769578	85.90462191	1.570150073	6	112
36	102	33	51	10	2	20	10	90	60.0206058	26.973276	33.0473298	25.315855	1.657421	58.1296123	25.315855	3.482513474	0	0	0	0	0	0	-3.478552044	0	0	0	0	0	30.25464764	0	0.594145769	81.09575803	37.28808206	100	1.230208964	6	22
32	103	11	52	9	2	40	10	70	60.0446308	26.8029362	33.2416946	19.5630109	7.2399253	52.6483656	19.5630109	3.114298655	0	0	0	0	0	0	-2.990101297	0	0	0	0	0	24.98594623	0	0.393877173	65.20814132	24.22140023	88.20448244	1.006238875	6	27
31	107	1	52	7	2	20	0	100	60.0150363	22.3824938	37.6325425	10.3037277	12.0787661	47.8923754	10.3037277	1.914018316	100	100	3.980015075	0	3.980015075	5.2466445	-1.865813035	100	5.970432743	0	5.970432743	0	38.03022332	5.2466445	0.360032296	63.77329493	21.04880581	92.25727062	0.987536366	6	88
32	112	9	51	10	2	20	10	90	60.0297219	24.073567	35.9561549	17.9142912	6.1592758	53.6657134	17.9142912	2.779347758	0	0	0	0	0	0	-2.537494583	0	0	0	0	0	28.83640062	0	0.422179822	75.20116288	22.66511046	92.11842957	0.8184225	6	30
32	113	9	52	9	1	20	0	30	180.051526	69.1500423	110.9014837	43.4376726	25.7123697	154.182706	43.4376726	3.11914643	43.75	37.5	10.65121023	8.7237382	9.446540213	12.71612627	-3.030837539	50	14.2648133	8.774327875	11.51957059	8.7462225	25.28814359	10.4830554	0.441891789	56.96812877	98.65873088	65.58273254	0.794613296	6	56
32	119	15	52	7	2	20	0	100	60.0474691	15.7565885	44.2908806	5.9747854	9.7818031	23.0940583	5.9747854	2.331246226	83.33333333	0	0	0	0	3.48965524	-2.189432754	0	0	0	0	9.9000126	37.18437416	4.558048133	0.410459754	63.14933318	15.17549053	100	0.70171603	6	40
32	112	9	52	7	2	20	0	100	60.0228746	46.0909941	13.9318805	41.7775113	4.3134828	55.8375402	41.7775113	2.559706823	0	0	0	0	0	0	-2.302718341	0	0	0	0	0	50.78842014	0	0.301527755	60.07378213	23.36127546	93.76946405	0.433762212	6	136
32	119	33	52	7	2	20	0	100	60.0482617	41.6783102	18.3699515	35.1021797	6.5761305	53.4372827	35.1021797	3.173010336	62.5	0	0	0	0	5.77293474	-3.207765791	0	0	0	0	4.9937896	46.53034087	5.480755313	0.604508578	60.70584245	41.44628896	100	0	6	40
32	112	30	54	7	2	20	0	100	60.0297639	44.5919855	15.4377784	28.1026349	16.4893506	43.6962446	28.1026349	1.208268175	0	0	0	0	0	0	-1.212594551	0	0	0	0	0	35.6940613	0	0.172471092	79.07371757	10.33028658	100	0	6	96
32	116	27	52	7	2	20	0	100	60.0622156	62.7585455	-2.6963299	24.1752098	38.5833357	21.6149281	24.1752098	0.276206166	0	0	0	0	0	0	-0.25275474	0	0	0	0	0	39.91613929	0	0.030181276	72.15025023	1.794755508	100	0	6	71
32	113	33	52	7	2	20	0	100	60.0144587	29.8840407	30.130418	22.6973763	7.1866644	52.8029464	22.6973763	2.998385193	75	100	5.088136125	0	5.088136125	7.3835431	-3.217238406	50	11.97435705	7.7110831	9.842720075	7.7110831	47.34059286	7.4654281	0.587405384	67.70077146	38.91673271	100	0	6	48
32	120	30	54	7	2	20	0	100	60.000487	50.3698036	9.6306834	22.4517111	27.9180925	32.2764227	22.4517111	1.222048523	0	0	0	0	0	0	-1.09737931	0	0	0	0	0	40.08438121	0	0.163383212	73.86820849	10.03904319	100	0	6	60
32	120	7	53	7	2	20	0	100	60.0074432	38.0930861	21.9143571	20.8275251	17.265561	35.4507951	20.8275251	0.913321976	0	0	0	0	0	0	-0.901621472	0	0	0	0	0	52.11456725	0	0.118144296	77.44251264	20.80866308	100	0	6	80
32	111	29	52	7	2	20	0	100	60.0093968	28.2491195	31.7602773	18.6890967	9.5600228	33.1146205	18.6890967	1.734431317	100	0	0	0	0	3.24934357	-1.552761017	0	0	0	0	0	44.98715121	3.24934357	0.267956777	67.13760785	17.22723142	100	0	6	80
32	122	33	52	7	2	20	0	100	60.0469009	20.1196014	39.9272995	14.8333014	5.2863	54.9255609	14.8333014	3.30406431	57.14285714	0	0	0	0	11.31291323	-3.291433591	0	0	0	0	3.077437533	50.42393951	7.783423643	0.599723391	75.09351086	36.85409828	100	0	6	24
32	108	33	52	7	2	20	0	100	60.0272413	21.2699487	38.7572926	14.7723209	6.4976278	53.6554316	14.7723209	2.865970071	55.55555556	0	0	0	0	5.35002178	-2.924348008	55.55555556	5.35002178	7.044493025	6.103120111	7.044493025	57.49109624	6.103120111	0.405415697	82.00696757	26.20506293	100	0	6	35
32	113	2	52	7	2	20	0	100	60.0565379	20.1090748	39.9474631	14.3666848	5.74239	54.282743	14.3666848	3.568173076	85.71428571	85.71428571	9.37094355	2.0833159	8.329853886	9.37094355	-3.427479205	0	0	0	0	2.0833159	31.5226599	8.329853886	0.766956401	62.07237226	45.97772755	100	0	6	48
32	119	8	52	7	2	20	0	100	60.0604436	18.4184422	41.6420014	12.7405243	5.6779179	54.5323564	12.7405243	3.090538108	60	0	0	0	0	7.450149467	-2.956946051	0	0	0	0	7.732775	62.03946234	7.56319968	0.566067143	56.04380273	33.99169062	100	0	6	24
32	130	31	52	7	2	20	0	100	60.0234417	14.975737	45.0477047	10.0919088	4.8838282	15.1437171	10.0919088	2.609016993	66.66666667	0	0	0	0	4.399318325	-2.359310874	0	0	0	0	2.874442	32.25942138	3.891026217	0.388876348	67.67994568	8.749059602	100	0	6	20
32	108	24	53	7	2	20	0	100	60.0377777	25.812198	34.2255797	10.034099	15.778099	44.5202323	10.034099	2.016206199	100	100	7.1779379	0	7.1779379	5.753962775	-2.035652156	100	5.2793044	0	5.2793044	0	44.39414193	5.753962775	0.261082231	78.76432966	17.58549286	100	0	6	28
32	130	27	52	7	2	20	0	100	60.0252775	39.4485464	20.5767311	9.8479452	29.6006012	30.4099174	9.8479452	0.565894081	100	0	0	0	0	7.409560329	-0.51069785	0	0	0	0	0	39.501476	7.409560329	0.068925499	91.41121944	4.136773675	100	0	6	35
32	110	15	52	7	2	20	0	100	60.0256445	29.6215056	30.4041389	9.5181486	20.103357	40.0216723	9.5181486	2.103130623	0	0	0	0	0	0	-2.026858131	0	0	0	0	0	14.93723717	0	0.362195513	67.2537442	21.57064625	100	0	6	27
32	113	17	52	7	2	20	0	100	60.062868	16.018695	44.044173	9.3152795	6.7034155	53.5124135	9.3152795	3.19219372	80	100	2.6810372	0	2.6810372	3.5715758	-3.17187919	75	3.868422	2.8655666	3.61770815	2.8655666	66.02349858	3.43037396	0.486644213	85.64330713	43.18724605	100	0	6	32
32	111	13	54	7	2	20	0	100	60.0414497	16.087431	43.9540187	8.6498931	7.4375379	49.2432547	8.6498931	2.091633321	81.81818182	0	0	0	0	3.844099578	-1.832363947	0	0	0	0	6.91276995	23.32593698	4.402039645	0.249902001	62.03258583	16.23926755	100	0	6	72
32	111	19	52	7	2	20	0	100	60.0030017	12.4358713	47.5671304	8.3137004	4.1221709	15.6872276	8.3137004	2.571192682	80	0	0	0	0	11.44535485	-2.516870449	0	0	0	0	1.1601821	61.68045917	9.3883203	0.369143238	39.34676526	7.133514836	100	0	6	32
32	113	23	53	7	2	20	0	100	60.0203067	9.7087837	50.311523	8.2477302	1.4610535	16.8064811	8.2477302	2.703280385	80	100	17.77973123	0	17.77973123	14.07771273	-2.357106483	50	2.9716572	3.4813106	3.2264839	3.4813106	67.68406227	11.9584323	0.429595598	92.73428797	8.20203534	100	0	6	32
32	122	18	52	7	2	20	0	100	60.0083143	34.0820512	25.9262631	7.9796278	26.1024234	33.872273	7.9796278	1.899427621	71.42857143	0	0	0	0	5.07525898	-1.798627605	0	0	0	0	7.1767853	10.06479975	5.675695071	0.259673739	80.79146404	15.55345088	100	0	6	30
32	113	15	52	7	2	20	0	100	60.0256551	19.3271646	40.6984905	6.6302894	12.6968752	19.7356776	6.6302894	1.93055405	85.71428571	66.66666667	13.7246311	2.8485362	10.09926613	8.049585983	-1.843869326	100	5.212063425	0	5.212063425	2.8485362	30.87813033	7.306578871	0.279650761	70.87294674	8.849012095	100	0	6	48
32	108	15	51	10	3	50	10	60	60.0260314	27.0974783	32.9285531	12.4718422	14.6256361	45.4705941	12.4718422	1.711905484	40	100	6.4235968	0	6.4235968	8.495754225	-1.561947475	33.33333333	9.186473367	3.66209565	5.503554889	3.66209565	8.948014328	5.59555908	0.211233161	75.10889788	17.47060545	100	0	6	32
32	106	33	52	10	2	40	10	70	60.0528556	34.7578679	25.2949877	23.1711578	11.5867101	48.3283667	23.1711578	2.618920707	0	0	0	0	0	0	-2.55579156	0	0	0	0	0	32.2880112	0	0.466652809	63.65561433	29.43643079	100	0	6	20
36	126	33	52	9	2	20	0	100	60.0113683	19.8046794	40.2066889	17.6569147	2.1477647	57.6780345	17.6569147	3.367257773	0	0	0	0	0	0	-3.315264818	0	0	0	0	0	51.43183039	0	0.688920431	74.16782346	42.86262761	100	0	6	0
31	102	13	54	7	2	100	0	100	60.0672172	34.3443784	25.7228388	18.7653743	15.5790041	38.5771153	18.7653743	1.152882693	0	0	0	0	0	0	-0.932241881	0	0	0	0	0	41.62031191	0	0.147152792	58.10884896	7.70774143	100	0	6	44
31	126	7	53	7	2	20	0	100	60.0886113	27.7760617	32.3125496	17.0083202	10.7677415	34.9692004	17.0083202	0.934142868	0	0	0	0	0	0	-0.935810303	0	0	0	0	0	50.9206357	0	0.136072559	92.16027237	7.762437561	100	0	6	0
31	120	18	52	7	2	100	0	100	60.0099356	39.0615167	20.9484189	15.8527002	23.2088165	36.7328605	15.8527002	1.786933035	0	0	0	0	0	0	-1.729741641	0	0	0	0	0	36.83219542	0	0.274682893	86.28754781	16.22093079	100	0	6	100
31	119	4	52	7	2	20	0	100	60.0134856	27.4059148	32.6075708	14.9923563	12.4135585	47.564956	14.9923563	2.512552218	57.14285714	0	0	0	0	3.878370663	-2.28803088	0	0	0	0	2.887204733	46.01727512	3.453585264	0.322761162	63.63944693	18.99708017	100	0	6	64
31	111	16	52	7	2	100	0	100	60.019235	23.3701098	36.6491252	14.9477851	8.4223247	27.74788	14.9477851	1.901814872	100	0	0	0	0	4.73498981	-1.757342458	0	0	0	0	0	54.27078696	4.73498981	0.235323307	68.33873324	8.565691029	100	0	6	80
31	130	2	52	7	2	20	0	100	60.0200083	19.1578953	40.862113	11.8562315	7.3016638	49.9591564	11.8562315	2.842278123	88.88888889	0	0	0	0	4.039429413	-2.705239857	0	0	0	0	26.1131137	33.13073864	6.492061	0.515534188	72.42349238	33.14201234	100	0	6	40
31	119	1	52	7	2	20	0	100	60.0510658	22.1105256	37.9405402	11.8270697	10.2834559	49.7309401	11.8270697	2.068224417	66.66666667	0	0	0	0	6.160455867	-1.871875227	0	0	0	0	4.1746694	32.8330539	5.498527044	0.359825314	73.2010856	21.4910064	100	0	6	48
33	103	33	52	12	3	30	10	80	60.010174	29.057128	30.953046	17.9252312	11.1318968	48.9296041	17.9252312	2.655732619	0	0	0	0	0	0	-2.561773159	0	0	0	0	0	59.86827117	0	0.432239991	74.39759319	33.53589913	100	0	6	9
32	109	4	51	9	1	30	0	80	60.0200263	30.9486451	29.0713812	27.2363807	3.7122644	56.1680312	27.2363807	2.046456729	0	0	0	0	0	0	-1.872082454	0	0	0	0	0	44.62536014	0	0.254538899	62.30940036	14.44162346	100	0	6	50
32	124	30	54	9	1	60	0	60	60.0542666	49.4222871	10.6319795	32.6780132	16.7442739	43.173248	32.6780132	0.832087195	0	0	0	0	0	0	-0.644779045	0	0	0	0	0	16.72603117	0	0.117244386	60.95995368	11.47677152	100	0	6	105
32	106	2	52	9	1	100	0	40	60.0109073	18.7722863	41.238621	15.2266	3.5456863	56.3108334	15.2266	2.782693275	0	0	0	0	0	0	-2.554853795	0	0	0	0	0	34.46245107	0	0.471375407	91.62967387	26.46596433	100	0	6	24
32	107	33	51	10	1	60	0	100	60.0624349	38.0963422	21.9660927	21.3274087	16.7689335	43.1458584	21.3274087	2.300656889	69.23076923	50	2.3627003	2.6700214	2.51636085	4.353347767	-2.304123103	72.72727273	4.6021787	5.355439067	4.807613345	4.68408465	26.84226574	4.455112962	0.387261408	85.89778264	21.96819124	100	0	6	72
32	107	33	51	10	1	60	0	100	60.0096463	35.3298015	24.6798448	20.3874562	14.9423453	44.9549299	20.3874562	2.156559769	57.14285714	83.33333333	4.5755421	2.6806264	4.259722817	5.017694888	-2.060025057	37.5	5.7546162	3.42574858	4.299073938	3.30156155	35.29030127	4.282209171	0.268212975	89.16887631	26.38004963	100	0	6	64
32	108	15	51	10	2	40	10	70	60.0225659	34.7351528	25.2874131	17.6269477	17.1082051	42.769774	17.6269477	1.3683382	54.54545455	50	4.3602678	3.1168841	3.73857595	5.24637605	-1.293808575	55.55555556	5.4235977	6.207464825	5.771983089	5.58934868	27.44611786	5.4022727	0.107294086	84.36157639	6.152179627	100	0	6	42
33	115	11	52	9	2	40	0	100	300.0130421	79.4926862	220.5203559	68.2663729	11.2263133	288.6533737	68.2663729	2.480131234	0	0	0	0	0	0	-2.354963332	0	0	0	0	0	21.46336782	0	0.374934293	57.91292662	113.1315514	100	0	6	399
32	115	9	51	9	2	30	0	100	300.0374938	123.8533536	176.1841402	57.4464738	66.4068798	233.375236	57.4464738	2.43676055	0	0	0	0	0	0	-2.397113213	0	0	0	0	0	42.67036706	0	0.368137712	54.46284944	126.4385693	100	0	6	73
32	109	4	52	9	1	40	0	80	60.0002705	30.6190436	29.3812269	29.2888389	1.3302047	58.5160301	29.2888389	2.599450276	0	0	0	0	0	0	-2.254957142	0	0	0	0	0	23.12672698	0	0.412363316	62.65804805	22.91894284	100	0	6	40
32	102	9	51	7	1	50	0	100	300.0361094	129.9760906	170.0600188	69.1291546	60.846936	239.0000813	69.1291546	2.173533398	0	0	0	0	0	0	-2.031937647	0	0	0	0	0	23.23631164	0	0.298757692	70.37658897	152.1061675	100	0	6	90
32	115	11	52	7	2	40	0	100	300.0460786	110.8899584	189.1561202	62.5051627	48.3847957	251.3958104	62.5051627	2.301589321	0	0	0	0	0	0	-2.238928697	0	0	0	0	0	25.1097691	0	0.375737688	55.32148065	119.4329457	100	0	6	258
32	102	9	52	7	1	50	0	100	262.8401224	56.9936034	205.846519	54.9791357	2.0144677	189.2140557	54.9791357	3.804271831	0	0	0	0	0	0	-3.862044458	0	0	0	0	0	32.54856266	0	1.053237745	73.38700671	169.5462175	100	0	6	27
31	126	7	53	6	2	10	0	40	60.0498354	36.1476357	23.9021997	19.6368247	16.510811	43.4303169	19.6368247	0.844735745	0	0	0	0	0	0	-0.621505979	0	0	0	0	0	43.03987426	0	0.084833331	97.54456447	4.875173106	100	0	6	0
32	115	11	52	7	2	40	0	100	180.0092371	62.378312	117.6309251	51.0007369	11.3775751	168.4555392	51.0007369	2.63957361	0	0	0	0	0	0	-2.612628929	0	0	0	0	0	34.91918291	0	0.3325118	55.2458173	61.12014856	99.97887385	0	6	165
32	111	11	52	7	2	20	0	100	60.022406	24.916946	35.10546	21.2622196	3.6547264	39.9458762	21.2622196	3.281513106	91.66666667	0	0	0	0	2.633606627	-3.123481368	0	0	0	0	16.6767947	49.35528621	3.8038723	0.68037001	75.96126002	29.47076648	99.84629099	0	6	88
32	115	11	52	7	2	20	0	100	60.0486358	23.552574	36.4960618	21.5782766	1.9742974	57.9378617	21.5782766	3.464491309	0	0	0	0	0	0	-3.445110898	0	0	0	0	0	37.14381981	0	0.693283342	65.14710885	54.69477593	99.69856515	0	6	56
32	107	30	54	7	2	20	0	100	60.0480589	31.7518541	28.2962048	18.4477284	13.3041257	46.8959363	18.4477284	1.597547607	87.5	0	0	1.3031212	1.3031212	6.492820857	-1.49501329	100	6.492820857	0	6.492820857	1.3031212	38.77472305	5.8441084	0.195834526	74.37805216	11.73264987	99.6295166	0	6	56
31	112	4	52	6	2	40	0	100	60.0176262	38.1968736	21.8207526	35.9421483	2.2547253	57.6328163	35.9421483	1.451452747	0	0	0	0	0	0	-1.240111864	0	0	0	0	0	52.97026675	0	0.167157546	68.5444269	9.516034559	99.13516544	0	6	84
32	111	15	51	10	2	60	0	100	60.002285	38.2120671	21.7902179	24.1510219	14.0610452	45.8075656	24.1510219	1.730412483	85.71428571	0	0	0	0	8.051249117	-1.475402198	0	0	0	0	3.5140871	34.25936086	7.403083114	0.170029056	61.28096434	10.77607597	98.89788437	0	6	48
32	116	4	52	7	2	20	0	100	60.0029258	34.0439712	25.9589546	20.0110698	14.0329014	42.4369494	20.0110698	1.436455936	0	0	0	0	0	0	-1.337741066	0	0	0	0	0	48.40471552	0	0.212246885	63.97301886	11.93040323	98.57701795	0	6	71
32	111	15	51	10	1	40	0	80	60.0023758	46.7410791	13.2612967	34.4248131	12.316266	47.559841	34.4248131	1.798298271	55.55555556	0	0	0	0	6.50699122	-1.560485795	0	0	0	0	5.68403145	36.85800986	6.141231322	0.153975151	75.98637033	10.96314632	98.38689407	0	6	40
32	103	16	52	7	2	20	0	100	60.0168911	31.2794877	28.7374034	16.4967726	14.7827151	45.3286163	16.4967726	1.867417079	0	0	0	0	0	0	-1.684480679	0	0	0	0	0	51.89712657	0	0.240243438	64.46799685	14.28228763	98.18391886	0	6	27
32	106	11	52	7	2	20	0	100	60.0065525	7.5441375	52.462415	7.509665	0.0344725	13.0004489	7.509665	4.171583363	0	0	0	0	0	0	-4.001191468	0	0	0	0	0	47.0576055	0	1.445662022	65.66739376	19.36407253	97.94436453	0	6	18
32	107	13	54	7	2	20	0	100	60.0455978	13.099723	46.9458748	8.63574	4.463983	16.8858761	8.63574	1.400631203	88.88888889	100	2.333032867	0	2.333032867	2.351471963	-1.296449797	83.33333333	2.36253542	1.8665389	2.279869333	1.8665389	40.24060605	2.297590511	0.253652441	65.99704942	5.888697449	97.80514162	0	6	64
32	130	30	54	7	2	20	0	100	60.0492151	40.7800086	19.2692065	17.7786806	23.001328	37.1903664	17.7786806	1.148185024	78.57142857	0	0	0	0	4.117993245	-1.002016082	0	0	0	0	2.0353875	30.8849569	3.671720586	0.163827943	78.36408406	9.299999272	97.79794312	0	6	55
32	106	2	51	7	2	40	0	100	300.031294	62.6253757	237.4059183	30.156479	32.4688967	267.4346075	30.156479	2.491458801	0	0	0	0	0	0	-2.311152909	0	0	0	0	0	36.42387017	0	0.354212525	60.33560899	112.9526587	97.36144906	0	6	42
32	112	4	52	7	2	20	0	100	60.0219068	30.1302315	29.8916753	25.9918537	4.1383778	46.9171036	25.9918537	1.275033942	0	0	0	0	0	0	-1.271146823	0	0	0	0	0	56.779324	0	0.196476045	66.96585001	10.15958971	97.05283855	0	6	84
32	111	30	54	7	2	20	0	100	60.0338607	35.0973841	24.9364766	18.4976446	16.5997395	43.6061553	18.4976446	1.637016752	100	0	0	0	0	3.052211508	-1.512608224	0	0	0	0	0	38.57747832	3.052211508	0.19524453	73.08405882	11.28895678	96.99437714	0	6	96
33	103	33	52	9	2	40	0	80	60.0539007	32.8780039	27.1758968	24.4053351	8.4726688	51.4197179	24.4053351	2.769512027	0	0	0	0	0	0	-2.70707037	0	0	0	0	0	27.66887502	0	0.328138719	67.94162505	18.47093461	95.07744495	0	6	18
31	102	33	52	7	2	20	0	100	60.0222534	52.9969572	7.0252962	41.5731794	11.4237778	48.6863859	41.5731794	2.200681942	0	0	0	0	0	0	-1.946853375	0	0	0	0	0	54.47431385	0	0.233748278	64.53776005	13.00285812	94.20205027	0	6	77
31	115	13	54	7	2	100	0	100	60.0327679	55.2696245	4.7631434	18.6420698	36.6275547	23.1290467	18.6420698	0.757326216	0	0	0	0	0	0	-0.619859036	0	0	0	0	0	61.95493131	0	0.1041385	73.926297	6.155882113	94.12730577	0	6	58
32	102	13	54	7	2	20	0	100	60.0092635	45.7014287	14.3078348	13.1023082	32.5991205	27.5348476	13.1023082	0.691454982	0	0	0	0	0	0	-0.587978039	0	0	0	0	0	32.90508988	0	0.086025564	74.33755301	4.812108356	93.87804731	0	6	77
32	112	11	52	7	2	20	0	100	60.009202	33.7014769	26.3077251	32.2423663	1.4591106	58.5280075	32.2423663	3.771065066	0	0	0	0	0	0	-3.524654982	0	0	0	0	0	51.45078913	0	0.724010607	57.01352231	49.79208471	93.43675984	0	6	102
32	115	11	51	7	2	40	0	100	300.0333701	124.1001669	175.9332032	71.317835	52.7823319	246.9490447	71.317835	1.839022525	0	0	0	0	0	0	-1.636593548	0	0	0	0	0	34.51800476	0	0.227513823	60.65099099	67.71037098	93.0614134	0	6	215
32	116	29	52	7	2	20	0	100	60.0325886	51.1210875	8.9115011	21.2263138	29.8947737	30.2899075	21.2263138	0.794163921	0	0	0	0	0	0	-0.637622711	0	0	0	0	0	34.72960871	0	0.069995311	65.26184118	4.147838134	92.5372467	0	6	85
32	112	29	52	7	2	20	0	100	60.0551657	38.2899425	21.7652232	26.8650412	11.4249013	41.0255201	26.8650412	1.036551082	0	0	0	0	0	0	-0.909639559	0	0	0	0	0	39.37465269	0	0.133105449	75.16896755	6.93886339	92.01774597	0	6	71
32	103	17	52	7	2	20	0	100	60.0055689	33.6355888	26.3699801	28.1920816	5.4435072	54.7370492	28.1920816	2.470005314	0	0	0	0	0	0	-2.277016362	0	0	0	0	0	29.54852176	0	0.277375488	63.18298218	16.7315615	91.73756128	0	6	9
32	107	33	51	10	1	60	0	80	60.0077197	34.7796637	25.228056	28.4409094	6.3387543	53.5329675	28.4409094	2.597820922	44.44444444	50	5.1741312	5.36599165	5.270061425	5.2575029	-2.609340083	40	5.3408746	8.900927233	7.47690618	7.486953	43.89827321	6.496086289	0.294199328	66.83540711	16.46824836	91.20287392	0	6	32
33	106	2	52	9	2	40	0	100	300.0199778	69.0788903	230.9410875	36.175638	32.9032523	266.9069962	36.175638	3.014263896	0	0	0	0	0	0	-2.903700614	0	0	0	0	0	6.071369425	0	0.458766631	75.37529768	145.4896009	90.54763415	0	6	40
32	115	11	51	7	2	40	0	100	300.0388234	52.3518746	247.6869488	16.8380271	35.5138475	264.3597346	16.8380271	2.871842089	0	0	0	0	0	0	-2.753367643	0	0	0	0	0	14.52582595	0	0.426769374	62.11273098	161.8168263	89.83033325	0	6	49
31	117	18	52	7	2	100	0	100	60.0152327	44.6380084	15.3772243	34.5437083	10.0943001	49.7273988	34.5437083	1.893291683	0	0	0	0	0	0	-1.777790037	0	0	0	0	0	41.53819993	0	0.18897826	63.37232662	11.18097987	89.74843316	0	6	180
32	108	2	52	7	2	20	0	100	60.0143869	23.0056043	37.0087826	15.8106866	7.1949177	52.970173	15.8106866	2.759811141	70	0	0	0	0	4.679516286	-2.739606363	70	4.679516286	4.5120373	4.62927259	4.5120373	36.34275866	4.62927259	0.443737221	67.99975672	26.60216438	89.57749704	0	6	49
32	109	18	52	7	2	20	0	100	60.040997	32.1632232	27.8777738	19.4869705	12.6762527	47.5138672	19.4869705	2.734036335	0	0	0	0	0	0	-2.543998944	0	0	0	0	0	27.75779816	0	0.402756422	57.47771757	23.81794099	89.35080305	0	6	51
32	112	17	52	7	2	20	0	100	60.002811	17.1691059	42.8337051	11.0947624	6.0743435	54.0644053	11.0947624	3.10350319	0	0	0	0	0	0	-3.028317075	0	0	0	0	0	54.65930045	0	0.482930026	57.43172674	29.22595651	88.67918952	0	6	66
32	103	11	52	9	1	60	0	80	60.0085822	28.4198443	31.5887379	17.773751	10.6460933	49.2375978	17.773751	2.065930456	0	0	0	0	0	0	-1.87294802	0	0	0	0	0	30.20704126	0	0.246014951	67.96169823	13.79907897	88.48228256	0	6	27
32	115	11	52	7	2	40	0	100	300.0246012	56.8986913	243.1259099	23.9164198	32.9822715	266.8034024	23.9164198	2.572454535	0	0	0	0	0	0	-2.442380757	0	0	0	0	0	18.11699044	0	0.41183655	65.91609718	281.1203746	88.45962718	0	6	149
32	108	15	52	7	2	20	0	100	60.043344	36.3665106	23.6768334	10.514094	25.8524166	34.1807769	10.514094	1.511148211	40	0	0	0	0	5.2431315	-1.462756611	40	5.2431315	3.787229667	4.3695904	3.787229667	26.24493412	4.3695904	0.156142744	60.17163037	9.299134833	87.25493196	0	6	14
32	117	24	53	7	2	20	0	100	60.0054515	27.1171743	32.8882772	8.485247	18.6319273	42.7912931	8.485247	2.722552331	0	0	0	0	0	0	-2.308712726	0	0	0	0	0	30.59050968	0	0.392700647	60.66665728	24.73419324	86.85618288	0	6	90
33	106	33	51	10	2	40	10	70	60.0210762	23.8590434	36.1620328	17.8545358	6.0045076	53.7714986	17.8545358	2.801368019	0	0	0	0	0	0	-2.822868723	0	0	0	0	0	30.81668579	0	0.383501163	73.49484654	23.39790043	85.24991885	0	6	32
32	115	30	54	7	2	20	0	100	60.0337708	45.0739502	14.9598206	12.755451	32.3184992	27.8828797	12.755451	0.70618592	0	0	0	0	0	0	-0.648060241	0	0	0	0	0	24.74501012	0	0.101488879	58.86004428	6.07995107	84.70976257	0	6	21
32	115	11	52	7	2	40	0	100	300.0445958	47.5815969	252.4629989	18.8319057	28.7496912	271.1271164	18.8319057	3.105905835	0	0	0	0	0	0	-3.04761787	0	0	0	0	0	22.9730732	0	0.461546221	54.85881371	143.1518756	79.49771733	0	6	180
32	115	11	52	7	2	40	0	100	240.0407026	94.0773533	145.9633493	42.990198	51.0871553	188.7957606	42.990198	2.167528112	0	0	0	0	0	0	-2.129288614	0	0	0	0	0	21.12359007	0	0.334208927	58.34208126	78.71245498	79.08014497	0	6	174
32	107	31	51	10	1	40	10	70	60.0576791	42.5119383	17.5457408	25.866696	16.6452423	43.232519	25.866696	1.104225237	45.45454545	50	6.0613915	2.8338609	4.4476262	4.95262336	-1.010252118	44.44444444	4.675431325	6.26699282	5.559632156	5.694804167	31.33053446	5.357449255	0.109524359	70.35650919	13.15389138	79.00823645	0	6	40
32	103	33	52	9	1	50	10	60	60.0446107	32.4053354	27.6392753	28.8213417	3.5839937	56.4368419	28.8213417	2.738595719	0	0	0	0	0	0	-2.507562858	0	0	0	0	0	24.73369175	0	0.346861841	72.65038159	19.77221547	78.13525961	0	6	0
32	106	20	53	10	2	40	0	60	60.0218737	23.2415038	36.7803699	10.8770896	12.3644142	47.449808	10.8770896	1.645121062	0	0	0	0	0	0	-1.724102604	0	0	0	0	0	27.21111373	0	0.225572888	79.63960356	15.66871524	77.70347352	0	6	22
32	108	15	51	10	2	50	10	60	60.0173295	46.0316402	13.9856893	31.006936	15.0247042	44.8766192	31.006936	2.120424045	87.5	100	3.11863835	0	3.11863835	8.3932936	-2.186704198	83.33333333	10.5031557	1.2924408	8.96803655	1.2924408	41.20507325	7.505687	0.260921185	73.8778895	15.54731895	76.56272645	0	6	49
33	103	11	52	9	3	30	10	80	60.0259318	27.8845186	32.1414132	11.8661307	16.0183879	43.8083437	11.8661307	1.721338969	0	0	0	0	0	0	-1.465759072	0	0	0	0	0	26.02155878	0	0.218264354	68.98859166	15.11460156	76.11437693	0	6	36
32	106	20	53	10	1	80	0	60	60.017785	34.4599425	25.5578425	4.6905741	29.7693684	25.7871857	4.6905741	0.872262903	0	0	0	0	0	0	-0.753154632	0	0	0	0	0	4.895299343	0	0.071106122	77.71693028	5.295705161	72.38092156	0	6	22
32	103	33	52	9	2	40	10	70	60.0452905	39.5826499	20.4626406	23.9677431	15.6149068	44.2789884	23.9677431	1.462071926	0	0	0	0	0	0	-1.36868255	0	0	0	0	0	40.97406825	0	0.14709201	56.99524303	14.80965086	65.32821055	0	6	36
32	103	33	51	10	1	40	10	70	60.0311784	39.2674677	20.7637107	19.349528	19.9179397	39.9900238	19.349528	1.262946521	0	0	0	0	0	0	-1.09516103	0	0	0	0	0	25.44855573	0	0.112637928	78.30075012	9.505235455	62.66539086	0	6	45
32	103	11	52	9	1	100	0	40	60.0042593	25.9167208	34.0875385	14.6715042	11.2452166	48.6009391	14.6715042	2.31118272	0	0	0	0	0	0	-2.27952631	0	0	0	0	0	14.85431827	0	0.284494027	81.4072509	16.14247299	62.08878805	0	6	27
32	106	20	53	9	2	40	0	60	60.0053665	40.1260416	19.8793249	7.7559827	32.3700589	27.5005115	7.7559827	0.977134219	0	0	0	0	0	0	-0.884507009	0	0	0	0	0	21.33351188	0	0.178139596	72.35959015	17.18897533	61.40523659	0	6	24
32	103	11	52	9	1	50	10	60	60.0434856	25.5019551	34.5415305	16.7420372	8.7599179	51.1454491	16.7420372	2.314719871	0	0	0	0	0	0	-2.233062453	0	0	0	0	0	29.45002065	0	0.261389519	57.10286269	17.03312958	57.9205349	0	6	9
32	107	19	51	10	1	50	10	60	60.0339699	34.6797314	25.3542385	25.33786	9.3418714	50.4666748	25.33786	2.509370059	100	0	0	0	0	25.2196042	-2.279942425	100	25.2196042	0	25.2196042	0	31.21955103	25.2196042	0.23320624	62.97762306	15.71927382	57.11861946	0	6	8
32	106	20	53	10	1	80	0	70	60.0202899	26.980383	33.0399069	6.4744543	20.5059287	39.3880341	6.4744543	1.335164078	0	0	0	0	0	0	-1.222355957	0	0	0	0	0	9.32378839	0	0.06928976	57.25399283	13.13351291	55.38002792	0	6	8
32	115	33	51	10	2	60	10	50	60.02863	22.9437949	37.0848351	20.6950979	2.248697	57.6005421	20.6950979	3.105692083	0	0	0	0	0	0	-3.037738278	0	0	0	0	0	9.831010646	0	0.280132556	83.47679054	16.45068218	50.73220107	0	6	21
33	124	30	54	10	1	60	0	60	60.053639	40.6158293	19.4378097	29.6247555	10.9910738	48.9089827	29.6247555	1.104297473	0	0	0	0	0	0	-0.914891643	0	0	0	0	0	18.08944671	0	0.153766871	54.7503623	15.17225819	48.10001755	0	6	78
32	108	12	54	7	2	20	0	100	60.0543139	9.9709778	50.0833361	0	9.9709778	27.6610143	0	1.013153653	87.5	100	5.0141124	0	5.0141124	4.803199686	-0.924689882	85.71428571	4.768047567	5.2874429	4.8422469	5.2874429	0	4.863730088	0.223644841	0	9.08350503	0	0	6	49
31	108	12	54	7	2	20	0	100	60.0503039	28.3471277	31.7031762	0	28.3471277	31.6693469	0	0.822041346	90	0	0	0	0	5.399131311	-0.729800886	90	5.399131311	5.8006532	5.4392835	5.8006532	0	5.4392835	0.133471544	0	7.977584904	0	0	6	63
31	115	12	54	7	2	20	0	100	60.0123616	37.6358123	22.3765493	0	37.6358123	22.1927314	0	0.760054028	0	0	0	0	0	0	-0.677254782	0	0	0	0	0	0	0	0.119282074	0	7.066418319	0	0	6	49
32	103	33	52	9	3	40	10	70	60.032171	41.8303266	18.2018444	10.4021776	31.428149	28.4649815	10.4021776	0.760359516	0	0	0	0	0	0	-0.67774698	0	0	0	0	0	41.04206617	0	0.074298183	52.24042456	15.47217652	100	20.73146664	5	45
36	102	33	51	13	3	30	10	80	60.0571371	21.3246643	38.7324728	16.2977982	5.0268661	54.8240734	16.2977982	3.296576791	0	0	0	0	0	0	-3.199082653	0	0	0	0	0	51.44908288	0	0.530097474	67.62008981	31.86660204	100	15.61385113	5	39
32	112	9	51	10	3	40	10	70	60.0015779	19.4952978	40.5062801	17.5803121	1.9149857	57.9441147	17.5803121	2.711966998	0	0	0	0	0	0	-2.502759989	0	0	0	0	0	30.14342383	0	0.345697155	67.1013959	19.06685295	100	13.15789482	5	60
32	107	31	52	9	1	50	10	60	60.0110495	29.8591593	30.1518902	19.6412576	10.2179017	49.6956575	19.6412576	1.32494474	80	66.66666667	5.27009425	5.4587342	5.332974233	6.048919813	-1.22262614	85.71428571	6.308528333	3.4192019	5.895767414	4.43896805	26.09115787	5.72692946	0.13147882	80.37566578	7.707655422	69.56389663	12.63617467	5	64
33	112	9	51	10	1	20	0	100	60.0325021	38.8968238	21.1356783	36.467098	2.4297258	57.4527643	36.467098	2.703005261	0	0	0	0	0	0	-2.4481335	0	0	0	0	0	58.38152514	0	0.304406142	56.3576685	17.57892633	97.79229953	11.54977037	5	144
32	112	9	52	9	3	50	10	60	57.735117	22.8771544	34.8579626	16.9514996	5.9256548	51.5556906	16.9514996	2.852299272	0	0	0	0	0	0	-2.531528618	0	0	0	0	0	24.05860606	0	0.363426907	68.30116727	19.19604823	70.70114026	10.00815582	5	36
32	112	9	52	9	3	50	10	60	60.0066013	28.9462148	31.0603865	26.8131094	2.1331054	57.7447773	26.8131094	2.609054533	0	0	0	0	0	0	-2.306844656	0	0	0	0	0	40.49752785	0	0.349402977	58.99267272	23.76237781	71.48238516	9.78140189	5	59
32	112	9	51	10	3	50	10	60	60.0194027	29.7171106	30.3022921	26.6176111	3.0994995	56.8100617	26.6176111	2.257523296	0	0	0	0	0	0	-1.936992352	0	0	0	0	0	39.20233029	0	0.280383958	69.57434179	20.8739443	76.75912821	8.848300711	5	73
32	115	9	52	9	1	20	0	40	240.010112	138.4544654	101.5556466	99.2276709	39.2267945	200.5777389	99.2276709	2.993889257	0	0	0	0	0	0	-2.854328363	0	0	0	0	0	33.92814552	0	0.384950762	57.53625705	105.2097389	100	8.713706962	5	0
32	107	31	51	10	1	60	10	50	60.0100842	36.0426935	23.9673907	19.0039429	17.0387506	42.7631487	19.0039429	1.235361873	50	66.66666667	5.40637155	1.3786558	4.063799633	6.3205583	-1.046174757	42.85714286	6.930016133	5.15943655	5.918256371	4.4032804	21.29516639	5.36191935	0.091632549	70.27363586	5.262982929	47.47132764	7.349742551	5	40
32	102	11	52	7	2	20	0	100	60.0025301	23.7557075	36.2468226	12.8549231	10.9007844	45.8614457	12.8549231	2.237042682	0	0	0	0	0	0	-2.049442845	0	0	0	0	0	55.13380435	0	0.414308623	61.16254159	22.13991347	100	7.183820225	5	77
32	107	31	51	10	3	40	10	70	60.009759	29.0629886	30.9467704	10.9337595	18.1292291	41.7364513	10.9337595	1.283744839	50	0	0	1.2494853	1.2494853	4.81445382	-1.337194638	55.55555556	4.81445382	5.2437607	5.005256878	4.44490562	21.490971	4.62967972	0.134332685	69.76543215	7.656482922	78.24180535	7.03785584	5	40
32	107	31	51	10	1	50	0	50	60.006827	28.7098991	31.2969279	16.4578013	12.2520978	47.6229772	16.4578013	1.443042299	100	100	3.1865414	0	3.1865414	10.52664544	-1.25537571	100	12.36167145	0	12.36167145	0	19.60150727	10.52664544	0.138440903	57.28331103	13.27196374	51.38511503	6.65028687	5	40
32	124	33	51	10	1	40	10	70	60.0129112	33.7853355	26.2275757	22.9600256	10.8253099	48.9847019	22.9600256	2.592846863	0	0	0	0	0	0	-2.210285747	0	0	0	0	0	30.39983	0	0.237021535	57.72200713	13.39123727	62.70220116	6.647789737	5	99
36	103	33	52	9	1	40	10	70	60.0496673	45.4895438	14.5601235	29.3240478	16.165496	43.7435929	29.3240478	1.590373532	0	0	0	0	0	0	-1.508872635	0	0	0	0	0	35.90524426	0	0.096021906	63.92084284	5.438217279	77.06380557	6.00341678	5	27
32	126	14	51	10	2	40	0	80	60.0302531	30.2881663	29.7420868	7.5430644	22.7451019	37.1028638	7.5430644	1.397642004	0	0	0	0	0	0	-1.247108697	0	0	0	0	0	20.43192963	0	0.179478762	74.11168719	10.40078295	89.26986184	5.544290518	5	0
33	102	14	51	10	2	60	0	80	60.0573374	34.7049998	25.3523376	20.5371437	14.1678561	45.7328247	20.5371437	1.620582803	0	0	0	0	0	0	-1.426512768	0	0	0	0	0	38.16114317	0	0.179059696	61.85832836	10.13235583	79.3373334	5.226768767	5	44
32	102	14	52	9	1	40	10	60	60.0093213	39.196008	20.8133133	10.0487355	29.1472725	30.6855207	10.0487355	1.340081394	0	0	0	0	0	0	-1.129690784	0	0	0	0	0	10.59459407	0	0.113884095	64.82472496	6.498817389	48.64557147	5.040088263	5	54
32	108	15	51	10	3	50	10	60	60.0271848	38.7199734	21.3072114	22.1620193	16.5579541	43.3449346	22.1620193	1.541818887	66.66666667	0	0	0	0	5.471260238	-1.384402181	66.66666667	5.471260238	4.060890825	5.0011371	4.060890825	35.1248526	5.0011371	0.174931249	89.19556213	29.22885914	75.52494015	4.192643295	5	64
32	107	31	51	10	1	50	10	60	60.0252079	29.1616327	30.8635752	16.6486628	12.5129699	47.3099827	16.6486628	1.414869179	25	0	0	9.1736173	9.1736173	5.92812095	-1.174496735	28.57142857	5.92812095	7.59406872	7.118083643	7.857326817	18.49181919	7.37502535	0.124300686	62.78400714	9.133676696	55.10804436	3.807871597	5	16
33	103	9	52	9	1	20	0	30	67.480593	22.8994544	44.5811386	17.5524945	5.3469599	61.8784325	17.5524945	2.713486858	0	0	0	0	0	0	-2.588323459	0	0	0	0	0	33.60615671	0	0.38788026	57.96356499	30.52241944	80.36168525	3.141846105	5	0
34	109	4	52	9	1	60	0	80	60.0045934	38.6996972	21.3048962	26.9911732	11.708524	48.16951	26.9911732	1.061958738	0	0	0	0	0	0	-0.866825217	0	0	0	0	0	36.01390934	0	0.110982036	48.67630886	6.355778032	66.12447122	3.116063221	5	82
34	102	9	51	1	1	50	0	100	240.0424398	163.996197	76.0462428	63.0053443	100.9908527	138.8401851	63.0053443	1.504198653	0	0	0	0	0	0	-1.383246234	0	0	0	0	0	16.18364482	0	0.171591077	62.37272021	43.85497621	100	2.428292043	5	189
32	112	9	51	10	3	40	10	70	60.0568127	26.113429	33.9433837	22.2922259	3.8212031	56.0690986	22.2922259	2.429561098	0	0	0	0	0	0	-2.102973324	0	0	0	0	0	43.98003509	0	0.274464265	70.64279387	14.76147069	100	2.190290097	5	88
32	115	33	52	7	2	20	0	100	60.0555365	40.1202954	19.9352411	36.2326709	3.8876245	56.2871187	36.2326709	3.238665974	0	0	0	0	0	0	-3.186436965	0	0	0	0	0	45.19610315	0	0.532984525	69.13133286	34.8018496	100	2.10184581	5	38
32	106	2	51	10	1	60	10	50	60.0065352	8.9265884	51.0799468	8.5597018	0.3668866	59.6987545	8.5597018	3.777471213	0	0	0	0	0	0	-3.668425079	0	0	0	0	0	19.84526678	0	0.665346269	70.53880383	37.88342342	89.63802739	1.818947963	5	24
32	107	31	51	10	3	40	10	70	60.0318333	43.0202265	17.0116068	26.0080673	17.0121592	42.7506256	26.0080673	1.106061897	80	100	2.61818835	0	2.61818835	4.07128785	-0.930438539	76.92307692	4.36190775	2.9222324	4.029674977	2.9222324	43.4754912	3.84147676	0.094259308	92.03778953	8.308079279	87.69888345	1.392047047	5	96
32	102	14	52	9	1	40	10	70	60.0107242	34.3125827	25.6981415	21.9572724	12.3553103	47.4846622	21.9572724	2.014815229	0	0	0	0	0	0	-1.928197683	0	0	0	0	0	30.22430027	0	0.221360527	78.77901842	12.50611595	77.9148279	0.946222001	5	9
32	108	15	51	10	2	40	10	70	60.0272078	34.6921587	25.3350491	16.0377833	18.6543754	41.1754052	16.0377833	1.331072956	33.33333333	0	0	0	0	2.780199467	-1.244803263	33.33333333	2.780199467	7.882593933	6.181795778	7.882593933	33.9842776	6.181795778	0.120803674	72.31331664	10.81347346	100	0.858262192	5	21
32	115	11	51	9	2	40	0	100	300.034638	148.9039234	151.1307146	113.6530393	35.2508841	264.5947092	113.6530393	2.775933934	0	0	0	0	0	0	-2.737043053	0	0	0	0	0	40.04273243	0	0.338587394	57.76129841	110.2930382	100	0.700046385	5	177
32	109	4	52	9	1	40	10	70	60.043517	20.1908753	39.8526417	18.68841	1.5024653	58.3933152	18.68841	2.364957376	0	0	0	0	0	0	-2.080840632	0	0	0	0	0	47.00736806	0	0.292082415	69.685504	16.82447532	95.2076834	0.588515979	5	35
32	112	33	51	10	2	40	10	70	60.04257	17.2116569	42.8309131	13.4439801	3.7676768	56.1349061	13.4439801	3.243900957	0	0	0	0	0	0	-3.142612003	0	0	0	0	0	29.86880787	0	0.376866013	56.74262656	21.49814784	58.22930007	0.433820955	5	48
31	113	1	52	7	2	20	0	100	60.0139247	20.3314641	39.6824606	11.4941995	8.8372646	51.1187782	11.4941995	2.181280891	69.23076923	100	3.562434543	0	3.562434543	3.617656189	-2.043304967	33.33333333	3.81093195	5.9884708	5.262624517	5.9884708	39.47461919	4.347137608	0.437720076	69.39881563	38.41552265	94.96943209	0.426724557	5	72
32	107	31	52	7	2	20	0	100	60.0218717	38.8834748	21.1383969	27.5400878	11.343387	47.2113179	27.5400878	1.950791318	83.33333333	66.66666667	2.9034828	1.3527804	2.386582	3.341669333	-1.868431969	86.66666667	3.409082646	3.39288555	3.406923033	2.7128505	35.70831604	3.236866194	0.285850716	88.62091572	17.30185671	100	0	5	120
32	120	2	52	7	2	20	0	100	60.0327838	40.7035253	19.3292585	21.0312883	19.672237	40.3368552	21.0312883	1.639032406	0	0	0	0	0	0	-1.520128603	0	0	0	0	0	44.3111132	0	0.326821723	64.28872089	19.30940724	100	0	5	100
32	112	27	52	7	2	20	0	100	60.0390517	41.6421488	18.3969029	20.8161965	20.8259523	39.3640176	20.8161965	0.816223286	0	0	0	0	0	0	-0.732667818	0	0	0	0	0	37.5826669	0	0.125049095	76.58377824	7.486114315	100	0	5	20
32	113	29	52	7	2	20	0	100	60.0401218	36.0353479	24.0047739	18.4133869	17.621961	42.6362251	18.4133869	1.011508672	91.66666667	100	5.21281043	0	5.21281043	5.055884491	-0.899047948	50	3.4866251	2.8964071	3.1915161	2.8964071	21.97296889	4.875928042	0.110733718	84.00549765	6.510575973	100	0	5	88
32	120	16	52	7	2	20	0	100	60.0287381	45.8832976	14.1454405	18.0208246	27.862473	32.1192358	18.0208246	1.170854275	0	0	0	0	0	0	-1.09931801	0	0	0	0	0	44.35463963	0	0.163329889	63.51556032	9.795865686	100	0	5	85
32	107	24	53	7	2	20	0	100	60.054693	25.0087436	35.0459494	10.5558248	14.4529188	45.7891031	10.5558248	1.95928407	100	0	0	0	0	20.5745366	-1.802845554	100	20.5745366	0	20.5745366	0	40.58186081	20.5745366	0.212519367	81.45815087	12.67651515	100	0	5	16
32	106	15	52	7	2	20	0	100	60.0024085	12.3967556	47.6056529	10.1562618	2.2404938	57.8855399	10.1562618	3.429869229	0	0	0	0	0	0	-3.174427593	0	0	0	0	0	30.58062935	0	0.624323049	72.10051604	37.39035625	100	0	5	14
32	113	13	54	7	2	20	0	100	60.0425753	19.90866	40.1339153	9.1643512	10.7443088	49.4553211	9.1643512	1.43155972	83.33333333	75	3.289651633	1.3448825	2.80345935	3.24555084	-1.354414325	100	3.17939965	0	3.17939965	1.3448825	24.45206522	2.928772783	0.234020064	86.29994772	8.366224004	100	0	5	40
32	107	18	52	7	2	20	0	100	60.0095524	19.1344901	40.8750623	7.9007421	11.233748	48.8995533	7.9007421	2.639019583	71.42857143	100	2.5957248	0	2.5957248	2.91107974	-2.49769702	60	3.121316367	3.1312067	3.1252725	3.1312067	19.21349344	2.973973157	0.333717578	65.41951809	19.96606809	100	0	5	40
32	122	15	52	7	2	20	0	100	60.0208957	34.9877321	25.0331636	7.8789122	27.1088199	32.9135941	7.8789122	1.546428714	37.5	0	0	0	0	8.3210051	-1.522467095	0	0	0	0	4.32805262	25.90293879	5.8254098	0.1947961	89.96431701	11.47037056	100	0	5	18
32	113	24	53	7	2	20	0	100	60.0493385	25.9110255	34.138313	7.2735626	18.6374629	41.4032838	7.2735626	1.750369011	100	100	4.602203133	0	4.602203133	6.5984391	-2.123791445	100	9.59279305	0	9.59279305	0	57.49895914	6.5984391	0.251466115	95.24789896	22.89894937	100	0	5	40
32	107	27	52	7	2	20	0	100	60.0154057	11.4941351	48.5212706	6.9417702	4.5523649	55.6133447	6.9417702	0.730854876	90	100	11.0444338	0	11.0444338	6.330892222	-0.580624999	83.33333333	2.56005896	2.936894	2.6228648	2.936894	21.43450962	5.9914924	0.163700261	92.72567527	6.547411684	100	0	5	72
32	107	19	52	7	2	20	0	100	60.053467	8.6349477	51.4185193	5.8990965	2.7358512	17.5664892	5.8990965	2.462010386	100	100	10.2837197	0	10.2837197	11.05708763	-2.100168319	100	13.3771914	0	13.3771914	0	47.85999595	11.05708763	0.279747643	6.765479774	5.659710976	100	0	5	32
32	122	27	52	7	2	20	0	100	60.0164304	41.6520791	18.3643513	4.7261112	36.9259679	23.2687498	4.7261112	0.514476479	80	0	0	0	0	2.92705715	-0.489828272	0	0	0	0	6.1005899	40.57995687	3.5617637	0.055994986	78.32690037	3.369459168	100	0	5	24
32	113	20	53	7	2	20	0	100	60.0358211	30.2086569	29.8271642	3.9816576	26.2269993	48.8132461	3.9816576	2.897693483	100	100	12.52267485	0	12.52267485	7.28980522	-2.845730148	100	3.801225467	0	3.801225467	0	70.27105263	7.28980522	0.526547282	95.85445703	31.96625921	100	0	5	40
32	103	33	52	9	1	40	10	70	60.0176384	8.9044277	51.1132107	3.3926797	5.511748	54.3803878	3.3926797	2.844708483	0	0	0	0	0	0	-2.740195205	0	0	0	0	0	17.62137651	0	0.436843932	82.01598476	26.08279572	100	0	5	0
36	102	33	51	10	3	30	10	80	60.0103413	47.776382	12.2339593	36.5542651	11.2221169	48.5357123	36.5542651	2.473405977	0	0	0	0	0	0	-2.513268315	0	0	0	0	0	68.91682545	0	0.270846116	81.33814951	14.66605537	100	0	5	65
31	120	23	53	7	2	20	0	100	60.0290506	50.8905651	9.1384855	23.8601012	27.0304639	43.3545419	23.8601012	1.165088809	0	0	0	0	0	0	-1.313361165	0	0	0	0	0	54.58702926	0	0.157980626	94.15097334	9.643655341	100	0	5	65
31	119	7	53	7	2	20	0	100	60.0412857	30.6144544	29.4268313	19.5501055	11.0643489	48.9999376	19.5501055	1.241966784	77.77777778	0	0	0	0	5.796404357	-1.172954604	0	0	0	0	3.5873149	66.51863488	5.305495589	0.15537069	91.92763293	9.24849652	100	0	5	56
31	111	4	52	7	2	20	0	100	60.0545037	27.8541419	32.2003618	18.5177076	9.3364343	50.8699962	18.5177076	2.10060402	100	0	0	0	0	3.572342785	-2.093363915	0	0	0	0	0	42.45814964	3.572342785	0.28026581	74.79814459	18.14111296	100	0	5	104
31	111	29	52	7	2	100	0	100	60.0055855	24.3016067	35.7039788	17.423743	6.8778637	53.0788909	17.423743	2.251131468	86.66666667	0	0	0	0	2.110996723	-2.052643439	0	0	0	0	1.8553743	36.0229179	2.076913733	0.333826532	92.60928311	22.65253866	100	0	5	104
32	103	11	52	9	1	50	0	80	60.0481535	28.636135	31.4120185	18.7328054	9.9033296	49.9950315	18.7328054	2.186402026	0	0	0	0	0	0	-2.132649542	0	0	0	0	0	27.49172238	0	0.365245775	61.58645755	49.97692567	100	0	5	18
36	102	33	51	13	3	30	10	80	60.01441	24.5062231	35.5081869	19.5863877	4.9198354	54.9223058	19.5863877	2.520776774	0	0	0	0	0	0	-2.652173151	0	0	0	0	0	51.68431138	0	0.871703763	63.42193399	267.8573575	100	0	5	65
32	103	31	51	10	1	60	0	60	60.0359173	42.5043752	17.5315421	24.1350319	18.3693433	41.5248963	24.1350319	0.895904152	0	0	0	0	0	0	-0.73591517	0	0	0	0	0	37.82410172	0	0.08024235	79.50540795	4.671958738	100	0	5	36
33	102	33	51	9	1	40	0	80	60.0423308	36.8712665	23.1710643	32.6259718	4.2452947	55.576802	32.6259718	3.167842154	0	0	0	0	0	0	-3.033044105	0	0	0	0	0	37.43524305	0	0.459982175	63.61954693	31.88703697	100	0	5	36
33	108	15	51	10	1	30	0	80	60.0480441	26.5976058	33.4504383	12.9188945	13.6787113	46.2309633	12.9188945	1.464784391	87.5	100	9.0143732	0	9.0143732	6.728932043	-1.361042552	83.33333333	5.81475558	9.104832	6.36310165	9.104832	25.57329961	7.025919538	0.120665664	68.87255659	7.134932822	100	0	5	42
32	102	9	51	7	1	60	0	100	300.0501792	225.4976907	74.5524885	175.1915845	50.3061062	249.5876469	175.1915845	2.714885493	0	0	0	0	0	0	-2.687068996	0	0	0	0	0	41.61689196	0	0.305854653	71.14572284	104.0358562	100	0	5	54
32	102	9	51	7	1	50	0	100	300.0389502	130.775819	169.2631312	81.2465205	49.5292985	250.3950524	81.2465205	2.636615914	0	0	0	0	0	0	-2.541105899	0	0	0	0	0	30.15491368	0	0.396817567	64.22372203	157.4872981	100	0	5	90
32	115	11	51	7	2	40	0	100	300.0141274	98.9752495	201.0388779	53.4532801	45.5219694	254.3192439	53.4532801	2.967055313	0	0	0	0	0	0	-2.909819911	0	0	0	0	0	19.35397744	0	0.399142385	62.98595518	111.3842822	100	0	5	262
32	106	4	51	9	2	20	0	100	60.044826	24.4300524	35.6147736	15.5993506	8.8307018	51.3855119	15.5993506	1.795599737	0	0	0	0	0	0	-1.61391902	0	0	0	0	0	50.35553119	0	0.248143814	84.09856384	14.7492669	100	0	5	28
32	102	9	52	9	1	20	0	100	179.2818166	29.5951424	149.6866742	19.5212613	10.0738811	168.9039993	19.5212613	2.940795102	0	0	0	0	0	0	-2.747479492	0	0	0	0	0	36.94922299	0	0.427591484	56.41654166	76.61632258	100	0	5	27
32	103	33	51	10	1	80	0	80	60.0275108	38.7279216	21.2995892	35.1461058	3.5818158	56.3085193	35.1461058	3.522868909	0	0	0	0	0	0	-3.561106285	0	0	0	0	0	42.11420997	0	0.676573063	60.31497227	43.14466339	100	0	5	0
32	124	33	52	9	3	40	10	70	60.0217224	18.9582007	41.0635217	10.3430607	8.61514	51.2281929	10.3430607	2.30874124	0	0	0	0	0	0	-2.200881009	0	0	0	0	0	38.24169757	0	0.350215641	76.74228742	31.55728424	98.35071562	0	5	35
32	103	33	52	9	2	40	10	70	60.0451304	15.3744355	44.6706949	11.2332544	4.1411811	55.7583519	11.2332544	3.12023401	0	0	0	0	0	0	-3.123883825	0	0	0	0	0	40.91245826	0	0.559595079	84.23095211	61.70847523	98.20578447	0	5	9
32	107	8	52	7	2	20	0	100	60.0546858	13.3287769	46.7259089	9.0115615	4.3172154	55.7559735	9.0115615	2.859129294	50	100	10.5011812	0	10.5011812	14.7509134	-2.563417726	33.33333333	19.0006456	7.5148055	11.34341887	7.5148055	37.43012061	11.13285945	0.453234461	64.43859364	24.62696847	97.01908669	0	5	16
32	103	30	54	7	2	20	0	100	60.0551593	43.4435788	16.6115805	20.3006228	23.142956	37.0808849	20.3006228	0.445582465	0	0	0	0	0	0	-0.384452014	0	0	0	0	0	26.93183423	0	0.088661459	69.69153849	5.278309116	96.70667267	0	5	27
36	102	33	51	10	1	40	0	80	60.0460709	40.5861973	19.4598736	34.3219247	6.2642726	53.5826703	34.3219247	2.513281642	0	0	0	0	0	0	-2.400690948	0	0	0	0	0	35.40513768	0	0.206417229	65.89601492	12.21167607	96.08943672	0	5	45
32	108	8	52	7	2	20	0	100	60.01662	27.6427997	32.3738203	7.3349618	20.3078379	39.8637182	7.3349618	1.95345223	100	0	0	0	0	14.59103118	-1.888094925	100	14.59103118	0	14.59103118	0	24.61987828	14.59103118	0.23757538	65.91769193	14.54481646	95.60675583	0	5	28
32	103	18	52	7	2	20	0	100	60.0436253	27.3717143	32.671911	16.9516749	10.4200394	49.7301512	16.9516749	1.971917033	0	0	0	0	0	0	-1.743911432	0	0	0	0	0	39.27946286	0	0.252687267	65.75824687	15.08154377	94.32487741	0	5	9
31	103	16	52	7	2	100	0	100	60.0414005	39.2110354	20.8303651	19.6823599	19.5286755	40.4558917	19.6823599	0.975460104	0	0	0	0	0	0	-0.835010881	0	0	0	0	0	45.14261802	0	0.123525692	68.57609206	7.28197363	94.18853967	0	5	45
32	103	24	53	7	2	20	0	100	60.01284	23.7479075	36.2649325	7.9025907	15.8453168	43.3684377	7.9025907	1.77547116	0	0	0	0	0	0	-1.812293679	0	0	0	0	0	32.92494554	0	0.213661605	69.69419695	17.6097229	93.08245604	0	5	9
32	112	11	52	7	2	20	0	100	60.0142537	13.6757705	46.3384832	12.3998743	1.2758962	58.6987794	12.3998743	3.517335885	0	0	0	0	0	0	-3.416001247	0	0	0	0	0	55.21513188	0	0.778237582	56.94989128	47.94150436	91.8773888	0	5	63
31	115	1	52	7	2	20	0	100	60.0283143	19.0423355	40.9859788	7.4319109	11.6104246	48.4546303	7.4319109	1.790717414	0	0	0	0	0	0	-1.760596776	0	0	0	0	0	39.60247697	0	0.358242435	80.57875639	23.04599798	91.80754471	0	5	35
32	108	13	54	7	2	20	0	100	60.0368757	10.2390395	49.7978362	7.6356321	2.6034074	15.5653934	7.6356321	1.693895174	85.71428571	100	2.50611355	0	2.50611355	2.786643883	-1.376543702	80	2.92690905	2.5491269	2.85135262	2.5491269	59.19819931	2.752712886	0.311171535	69.20461191	6.770303099	91.73733442	0	5	42
31	102	16	52	7	2	100	0	100	60.0226302	43.8590939	16.1635363	14.8192059	29.039888	30.93819	14.8192059	0.924779248	0	0	0	0	0	0	-0.725239759	0	0	0	0	0	51.61505289	0	0.126911828	81.67688934	7.147167081	91.21944932	0	5	110
32	115	17	52	7	2	20	0	100	60.0561418	30.7146133	29.3415285	10.3993165	20.3152968	39.9039754	10.3993165	1.846530224	0	0	0	0	0	0	-1.850389484	0	0	0	0	0	50.59258894	0	0.276496207	64.0470242	22.60785675	90.47963306	0	5	49
32	113	30	54	7	2	20	0	100	60.0230475	41.1689527	18.8540948	21.5318274	19.6371253	40.5127783	21.5318274	1.511597319	87.5	90	3.127231267	1.3924895	2.95375709	3.160903129	-1.338433855	83.33333333	3.22151248	3.5295791	3.272856917	2.4610343	21.02833951	3.073419525	0.186407322	78.86854604	10.49013416	89.59767914	0	5	112
32	126	24	53	7	2	20	0	100	60.0473517	32.3886578	27.6586939	7.3164808	25.072177	44.0796681	7.3164808	2.008170973	0	0	0	0	0	0	-2.619014447	0	0	0	0	0	35.62585168	0	0.493975685	67.15278562	25.5136051	89.22950314	0	5	0
32	106	2	51	10	1	60	10	50	60.0339564	11.4338888	48.6000676	8.832674	2.6012148	57.4677368	8.832674	3.319831754	0	0	0	0	0	0	-3.152208428	0	0	0	0	0	21.00742464	0	0.474815273	85.06960542	26.30488137	88.89130586	0	5	20
32	103	33	52	9	2	40	10	70	60.0280706	33.0861305	26.9419401	19.5460873	13.5400432	46.3369465	19.5460873	2.297503159	0	0	0	0	0	0	-2.345295559	0	0	0	0	0	31.69163174	0	0.407550769	64.48799169	28.49895018	88.8635356	0	5	18
32	103	11	51	10	2	60	0	80	60.0211094	29.4862746	30.5348348	11.3719432	18.1143314	41.7673145	11.3719432	1.84591146	0	0	0	0	0	0	-1.942879806	0	0	0	0	0	15.73164969	0	0.317360711	77.58850702	19.45309665	87.95717161	0	5	45
32	115	11	52	9	2	40	0	100	300.038525	137.6935145	162.3450105	113.0328262	24.6606883	275.1680546	113.0328262	2.900309872	0	0	0	0	0	0	-2.834401508	0	0	0	0	0	25.97623341	0	0.383460441	62.75949022	110.9522252	87.5048172	0	5	244
31	112	2	52	7	2	20	0	100	60.0628467	23.5701082	36.4927385	22.3445511	1.2255571	58.7849065	22.3445511	2.799172515	0	0	0	0	0	0	-2.720294422	0	0	0	0	0	46.38863128	0	0.418621515	67.02161348	23.47679554	87.23913932	0	5	93
36	106	2	51	10	3	20	10	90	60.0308662	29.0587511	30.9721151	25.4873079	3.5714432	56.282822	25.4873079	2.714493509	0	0	0	0	0	0	-2.34927467	0	0	0	0	0	36.74242051	0	0.453966191	77.79676863	30.62500586	86.20405284	0	5	40
33	103	11	52	9	1	40	0	80	60.0290289	24.9294514	35.0995775	20.4148387	4.5146127	55.3840701	20.4148387	2.182973833	0	0	0	0	0	0	-2.103381107	0	0	0	0	0	33.56843236	0	0.312148674	57.00993035	28.76808753	86.10200633	0	5	36
31	116	7	53	7	2	20	0	100	60.0620689	46.5926533	13.4694156	23.0807401	23.5119132	37.5510877	23.0807401	0.854428873	0	0	0	0	0	0	-0.808257784	0	0	0	0	0	30.47360512	0	0.088464482	65.47872968	5.115262866	85.36856296	0	5	99
33	103	33	52	9	2	40	0	80	60.0496862	38.2433067	21.8063795	20.0458703	18.1974364	41.7356547	20.0458703	1.650255524	0	0	0	0	0	0	-1.436450984	0	0	0	0	0	33.9858378	0	0.121139299	75.25170166	8.537131423	84.89688836	0	5	45
33	115	11	52	10	2	40	0	100	300.0129783	155.8944293	144.118549	95.0208641	60.8735652	238.9320111	95.0208641	1.794222371	0	0	0	0	0	0	-1.605260884	0	0	0	0	0	36.04313299	0	0.246377126	50.32243765	83.12092134	84.70712344	0	5	369
32	115	11	52	9	2	40	0	100	300.0011983	102.5441646	197.4570337	58.2984405	44.2457241	255.4580932	58.2984405	2.624672438	0	0	0	0	0	0	-2.565402279	0	0	0	0	0	13.11214001	0	0.303511459	60.81023341	98.63962843	84.45448057	0	5	197
32	115	11	52	10	2	40	0	100	300.032803	98.168081	201.864722	69.507079	28.661002	271.2248139	69.507079	2.733064199	0	0	0	0	0	0	-2.552119658	0	0	0	0	0	54.52998396	0	0.356031561	59.87336119	102.5407978	83.66073207	0	5	105
33	103	11	51	10	2	40	0	100	60.048255	28.1336964	31.9145586	14.3302496	13.8034468	46.1256013	14.3302496	1.532118741	0	0	0	0	0	0	-1.401239866	0	0	0	0	0	27.46576086	0	0.24832132	67.97191614	18.53790064	83.57218868	0	5	45
32	115	13	54	7	2	20	0	100	60.0517094	27.7349246	32.3167848	11.1726146	16.56231	26.4503284	11.1726146	0.989426225	0	0	0	0	0	0	-0.96104415	0	0	0	0	0	42.14013496	0	0.133419032	71.71141908	5.683553163	82.70261757	0	5	42
32	103	13	54	7	2	20	0	100	60.0057112	14.8609914	45.1447198	10.3755523	4.4854391	16.7159579	10.3755523	1.039714244	0	0	0	0	0	0	-0.873182894	0	0	0	0	0	34.83080615	0	0.232353047	67.66852622	5.289649939	82.59629434	0	5	18
32	103	11	52	9	1	40	10	70	60.0081985	25.3201951	34.6880034	21.507632	3.8125631	56.0688964	21.507632	2.223201476	0	0	0	0	0	0	-2.276848605	0	0	0	0	0	32.93480779	0	0.295778919	65.53085205	17.07718399	82.57915479	0	5	18
33	103	31	51	10	2	20	0	100	60.0282669	44.677294	15.3509729	18.7248366	25.9524574	33.874663	18.7248366	0.733857673	0	0	0	0	0	0	-0.583729577	0	0	0	0	0	30.38115875	0	0.097312011	73.44887141	8.868683976	82.18777787	0	5	54
33	106	20	53	9	1	40	0	80	60.0379426	14.8393439	45.1985987	10.3779132	4.4614307	55.4319144	10.3779132	2.546801154	0	0	0	0	0	0	-2.461148632	0	0	0	0	0	19.19094171	0	0.264699109	70.40159705	17.52758363	81.57067928	0	5	14
33	124	33	51	10	1	20	0	100	60.0109806	43.2458994	16.7650812	38.7685338	4.4773656	55.4050165	38.7685338	3.072210827	0	0	0	0	0	0	-2.913028822	0	0	0	0	0	31.41831688	0	0.410118083	59.23237294	24.10005304	81.32345659	0	5	168
32	103	11	52	9	2	40	0	100	60.0017409	19.8314423	40.1702986	12.1231643	7.708278	52.1615668	12.1231643	2.143684137	0	0	0	0	0	0	-2.104528399	0	0	0	0	0	23.56921444	0	0.310902839	62.44217364	17.65023719	81.22951726	0	5	45
32	112	24	53	7	2	20	0	100	60.044743	28.8141436	31.2305994	15.0806351	13.7335085	54.7155503	15.0806351	1.637715233	0	0	0	0	0	0	-1.595728264	0	0	0	0	0	21.6857313	0	0.284567991	58.74070129	16.93180264	80.90145433	0	5	28
32	112	2	52	7	2	20	0	100	60.0109815	33.1386705	26.872311	30.6926039	2.4460666	57.7117651	30.6926039	2.733692484	0	0	0	0	0	0	-2.570442503	0	0	0	0	0	35.54917623	0	0.359119622	63.33995924	21.3230216	78.96511926	0	5	90
32	108	15	51	10	2	40	10	70	60.0296591	38.9686176	21.0610415	21.8268519	17.1417657	42.765924	21.8268519	1.330929525	36.36363636	0	0	4.80790895	4.80790895	5.04120405	-1.278030283	44.44444444	5.04120405	5.06029128	5.051808067	4.988182043	34.65543318	5.007462773	0.115016293	82.1044418	14.14182986	78.59094548	0	5	28
32	108	15	51	10	1	40	10	70	60.0401311	43.9586047	16.0815264	29.7342439	14.2243608	45.6695603	29.7342439	1.790837495	100	100	4.98395945	0	4.98395945	6.263830411	-1.778010736	100	6.629507829	0	6.629507829	0	31.89096349	6.263830411	0.166614282	68.87798139	15.28925394	76.85528415	0	5	54
32	115	11	52	9	2	40	0	100	300.055005	114.4399109	185.6150941	87.8794966	26.5604143	273.3590372	87.8794966	2.741826685	0	0	0	0	0	0	-2.637078809	0	0	0	0	0	16.54553787	0	0.362953586	50.76487982	110.7763153	75.30604095	0	5	294
32	108	15	51	10	1	50	10	60	60.0325389	39.0418245	20.9907144	20.3116067	18.7302178	41.1769364	20.3116067	1.735428471	62.5	75	3.348638067	7.1920434	4.3094894	4.13162028	-1.733521978	50	5.3060936	4.55900765	4.932550625	5.436686233	34.015089	4.621020013	0.19107238	92.42320962	17.65014723	73.11116841	0	5	30
32	103	11	51	10	1	60	0	80	60.009484	25.475527	34.533957	17.6294036	7.8461234	52.014104	17.6294036	1.865378567	0	0	0	0	0	0	-1.820634446	0	0	0	0	0	27.39330018	0	0.274325478	72.82314295	16.36477184	72.58760856	0	5	54
32	106	20	53	10	3	40	0	60	60.0406165	29.8435747	30.1970418	5.7815102	24.0620645	35.7943626	5.7815102	1.554988432	0	0	0	0	0	0	-1.400192625	0	0	0	0	0	7.84347988	0	0.125528264	85.49607624	9.566606384	71.70385422	0	5	26
32	103	11	52	9	1	60	0	60	60.0248673	14.4906785	45.5341888	11.7194123	2.7712662	57.1290109	11.7194123	3.446388354	0	0	0	0	0	0	-3.432376047	0	0	0	0	0	25.21658249	0	0.546962462	62.44244674	31.00461731	71.17176369	0	5	0
32	103	11	51	9	2	40	10	70	60.0131595	19.3619986	40.6511609	14.4877018	4.8742968	55.1455531	14.4877018	2.640402674	0	0	0	0	0	0	-2.505247524	0	0	0	0	0	43.2748589	0	0.427119279	57.84427767	28.16746253	71.01720847	0	5	0
32	103	11	52	9	1	40	10	70	60.0441921	20.6897439	39.3544482	14.2241354	6.4656085	53.3959125	14.2241354	2.825934646	0	0	0	0	0	0	-2.611936461	0	0	0	0	0	27.71865096	0	0.357729461	76.18542737	20.28220325	70.72715348	0	5	9
33	124	30	54	10	1	40	0	80	60.0226564	47.1164597	12.9061967	38.4913572	8.6251025	51.2721807	38.4913572	1.228660356	0	0	0	0	0	0	-0.957471264	0	0	0	0	0	30.88724212	0	0.117119079	60.25060248	6.600843026	70.71630096	0	5	81
32	103	33	52	9	3	40	10	70	60.0177369	36.4430823	23.5746546	26.6882987	9.7547836	50.1281225	26.6882987	2.072771627	0	0	0	0	0	0	-1.934389362	0	0	0	0	0	23.90766471	0	0.20549303	65.42280873	19.88219571	69.05037123	0	5	36
32	106	2	52	12	2	40	0	100	360.0362831	107.3929069	252.6433762	80.2430178	27.1498891	332.7379323	80.2430178	2.651979894	0	0	0	0	0	0	-2.432045502	0	0	0	0	0	5.821941029	0	0.474601955	57.10341547	169.2139239	69.04513989	0	5	66
32	106	2	51	10	1	80	0	60	60.0387139	26.1824214	33.8562925	23.2461074	2.936314	56.8444998	23.2461074	2.587065766	0	0	0	0	0	0	-2.405560172	0	0	0	0	0	14.6495967	0	0.282993187	71.41189205	19.6708425	68.70735839	0	5	36
33	102	14	52	12	1	40	10	70	60.0132759	21.6912216	38.3220543	16.7033894	4.9878322	54.8253245	16.7033894	2.467974394	0	0	0	0	0	0	-2.374371562	0	0	0	0	0	31.58001129	0	0.350281702	68.39789487	23.05230902	67.95290144	0	5	0
32	108	15	51	10	3	50	10	60	60.049517	45.8501049	14.1994121	20.4602999	25.389805	34.5341363	20.4602999	1.253949981	85.71428571	100	7.979734	0	7.979734	5.844070033	-1.235102001	83.33333333	5.41693724	1.8472181	4.82198405	1.8472181	20.45049093	5.273091186	0.114875948	73.74581416	6.445087122	67.26576543	0	5	48
32	115	11	52	7	2	40	0	100	300.0127274	46.8596155	253.1531119	19.9582743	26.9013412	272.9458435	19.9582743	2.765625525	0	0	0	0	0	0	-2.718228501	0	0	0	0	0	17.05317049	0	0.383697661	56.93946807	111.7296641	66.11452932	0	5	135
32	103	11	52	9	1	40	0	80	60.0071366	23.3451792	36.6619574	19.6843477	3.6608315	56.2136145	19.6843477	3.177442831	0	0	0	0	0	0	-3.084398291	0	0	0	0	0	24.28816502	0	0.359250534	63.61833872	20.01710594	62.93095064	0	5	45
32	103	11	52	9	1	50	10	60	60.044689	30.157134	29.887555	21.0889387	9.0681953	50.8028634	21.0889387	2.88651993	0	0	0	0	0	0	-2.9393967	0	0	0	0	0	23.55153512	0	0.458097092	73.50901683	25.64673673	59.32322924	0	5	18
32	103	33	52	10	1	60	0	40	60.0342576	38.5204782	21.5137794	26.2416445	12.2788337	47.5246776	26.2416445	1.958254493	0	0	0	0	0	0	-1.956376033	0	0	0	0	0	15.2353863	0	0.175789532	65.6554816	9.306906528	57.7086609	0	5	27
32	106	20	53	9	1	50	0	60	60.0446744	36.3294095	23.7152649	6.5988657	29.7305438	30.1261992	6.5988657	0.943943437	0	0	0	0	0	0	-0.851132558	0	0	0	0	0	20.40245169	0	0.05841125	66.34642176	3.122062203	57.5603323	0	5	4
33	103	11	51	10	2	80	0	40	60.0560402	26.7760093	33.2800309	19.8991598	6.8768495	52.9855058	19.8991598	2.662233752	0	0	0	0	0	0	-2.625125327	0	0	0	0	0	14.92405035	0	0.259476503	79.25961716	14.57546856	56.80209976	0	5	45
32	103	33	51	10	1	80	0	40	60.0275673	41.0828398	18.9447275	38.7754002	2.3074396	57.5520161	38.7754002	3.419213274	0	0	0	0	0	0	-3.475927309	0	0	0	0	0	7.458995485	0	0.442185742	67.76253864	31.54908001	41.6202118	0	5	0
32	106	33	51	10	2	80	0	40	60.0191952	5.5724236	54.4467716	5.1725986	0.399825	59.4837457	5.1725986	4.150490703	0	0	0	0	0	0	-4.158021405	0	0	0	0	0	2.436882881	0	0.716787456	74.51338645	42.23871026	38.07101109	0	5	6
32	120	2	52	9	1	70	10	40	60.0170954	10.6016405	49.4154549	7.9545488	2.6470917	57.2406323	7.9545488	2.919865484	0	0	0	0	0	0	-2.931383825	0	0	0	0	0	3.81525447	0	0.47048492	60.59164599	27.95814533	32.87912672	0	5	9
32	103	33	52	9	1	70	0	30	60.0434573	14.158483	45.8849743	8.7105249	5.4479581	54.6055467	8.7105249	2.400024463	0	0	0	0	0	0	-2.261789901	0	0	0	0	0	2.775599656	0	0.228105454	68.64849397	15.60880769	32.00666144	0	5	0
32	115	12	54	7	2	20	0	100	60.0323606	24.6802793	35.3520813	0	24.6802793	19.321495	0	0.841092542	0	0	0	0	0	0	-0.811611679	0	0	0	0	0	0	0	0.175151173	0	8.508066078	0	0	5	42
32	102	1	52	7	2	20	0	100	60.0327918	39.1454654	20.8873264	12.798914	26.3465514	33.8302901	12.798914	1.788140439	0	0	0	0	0	0	-1.446064446	0	0	0	0	0	74.59254171	0	0.255205237	62.8629653	14.09462819	99.78117106	19.18818901	4	55
32	120	9	51	10	2	40	10	70	60.0020614	37.433986	22.5680754	20.5592818	16.8747042	42.9978114	20.5592818	2.148614129	0	0	0	0	0	0	-2.141443846	0	0	0	0	0	38.3794602	0	0.220947584	73.28856462	13.19132595	94.1882455	15.9595154	4	100
32	112	9	51	10	1	40	10	70	60.0310951	31.3017332	28.7293619	26.8735392	4.428194	55.4349196	26.8735392	2.16313658	0	0	0	0	0	0	-1.694084574	0	0	0	0	0	45.4612296	0	0.226891733	65.78566035	15.1654195	100	14.75237865	4	112
32	112	9	51	10	2	50	10	60	60.0056028	33.8316738	26.173929	29.4576747	4.3739991	55.4801296	29.4576747	2.315612679	0	0	0	0	0	0	-2.152119256	0	0	0	0	0	43.54672888	0	0.2949181	71.36329054	21.44258703	88.65363092	14.73594237	4	93
36	103	33	51	13	2	50	0	80	60.0746031	28.9394755	31.1351276	8.8943997	20.0450758	39.8909636	8.8943997	2.207567312	0	0	0	0	0	0	-2.275075736	0	0	0	0	0	36.70943402	0	0.337483865	60.63039275	20.23991655	100	13.99516781	4	45
33	103	11	51	10	1	60	0	60	60.0024929	34.7250025	25.2774904	30.3272367	4.3977658	55.4732124	30.3272367	3.218845239	0	0	0	0	0	0	-2.94054393	0	0	0	0	0	38.88278791	0	0.326923648	62.08893713	18.33794593	65.98207767	12.82829447	4	9
32	107	33	52	9	2	40	0	80	60.0441907	34.834169	25.2100217	24.9982884	9.8358806	50.0663396	24.9982884	2.498800574	75	50	4.2610039	6.6415685	5.4512862	13.2040259	-2.295636828	100	17.6755369	0	17.6755369	6.6415685	30.18231285	11.56341155	0.279830761	63.15392053	17.25585521	87.33534244	12.04532556	4	24
33	103	11	51	10	2	50	10	60	60.0383193	29.5013356	30.5369837	23.6704783	5.8308573	54.075488	23.6704783	3.011824276	0	0	0	0	0	0	-3.066732248	0	0	0	0	0	36.30886667	0	0.380663682	61.31944966	21.11211765	62.24765663	11.4649433	4	18
32	103	11	51	10	1	60	0	80	60.0438135	23.1686993	36.8751142	16.9717032	6.1969961	53.6939622	16.9717032	2.336372964	0	0	0	0	0	0	-2.143585395	0	0	0	0	0	39.22056514	0	0.228561768	57.85737184	12.55843556	80.82791508	9.860967545	4	45
32	108	1	52	7	2	20	0	100	60.0054137	36.5843216	23.4210921	21.1506738	15.4336478	44.7047494	21.1506738	2.357434593	100	0	0	0	0	7.170039438	-2.314441165	100	7.170039438	0	7.170039438	0	71.31480388	7.170039438	0.364238924	49.11951158	21.74137132	93.82900775	9.602914986	4	56
32	112	9	52	9	2	50	10	60	60.054413	16.1636483	43.8907647	14.8798081	1.2838402	58.6686128	14.8798081	2.669299694	0	0	0	0	0	0	-2.545885145	0	0	0	0	0	32.44437097	0	0.437342142	64.63604339	25.29915797	73.27160866	9.068837605	4	61
31	106	9	51	6	2	20	0	100	60.027442	29.095856	30.931586	21.1392462	7.9566098	51.8471796	21.1392462	2.276245841	0	0	0	0	0	0	-1.868375088	0	0	0	0	0	40.52213426	0	0.277497156	63.46201694	18.06262076	100	8.910478938	4	36
32	107	31	51	10	3	40	10	70	60.0505976	36.1237665	23.9268311	16.4344242	19.6893423	40.205431	16.4344242	1.150465773	91.66666667	66.66666667	4.4499145	1.8305307	3.576786567	5.110572264	-0.91901553	100	5.2573851	0	5.2573851	1.8305307	23.44474723	4.837235467	0.100012447	65.59751507	7.135290419	100	8.655673386	4	88
32	107	11	52	7	2	20	0	100	60.0246926	30.9261439	29.0985487	20.9838418	9.9423021	50.166074	20.9838418	2.645845194	100	100	7.444388033	0	7.444388033	5.60325364	-2.544362482	100	4.814196043	0	4.814196043	0	45.14526406	5.60325364	0.388485056	61.58883107	23.16020763	96.91471188	8.59600603	4	80
32	103	33	52	9	3	40	10	70	60.0004952	37.2544449	22.7460503	23.9320696	13.3223753	46.5448222	23.9320696	1.673369151	0	0	0	0	0	0	-1.506686171	0	0	0	0	0	39.02770927	0	0.129399819	61.13445487	12.71912499	78.82405685	8.575611762	4	36
32	120	1	52	7	2	20	0	100	60.0203493	39.9046783	20.115671	19.3983922	20.5062861	39.5129037	19.3983922	2.137452949	0	0	0	0	0	0	-2.034511766	0	0	0	0	0	55.92993746	0	0.325349707	54.76880278	19.44177867	90.37884397	7.994213079	4	135
34	109	4	52	9	3	40	0	80	60.0350136	37.2272861	22.8077275	22.8770055	14.3502806	45.5067526	22.8770055	1.120331817	0	0	0	0	0	0	-0.789741272	0	0	0	0	0	50.17260275	0	0.17119265	52.99570935	18.72914281	79.82569877	7.717856352	4	108
33	112	9	51	10	3	40	10	70	60.0300559	17.8676913	42.1623646	12.3264379	5.5412534	54.2794155	12.3264379	2.538480509	0	0	0	0	0	0	-2.12932765	0	0	0	0	0	31.21731232	0	0.278654306	82.2384218	17.95688714	73.71421131	7.112016026	4	33
32	112	9	52	9	3	50	10	60	60.0319832	23.8243058	36.2076774	21.6818806	2.1424252	57.7233866	21.6818806	3.096176687	0	0	0	0	0	0	-3.042294953	0	0	0	0	0	31.86553783	0	0.491636203	63.50231262	41.10470154	93.47849322	6.891955449	4	47
32	107	31	52	9	3	50	10	60	60.0405246	31.5973418	28.4431828	9.9163542	21.6809876	38.1914433	9.9163542	0.843226778	50	100	9.4206251	0	9.4206251	4.49631958	-0.729427329	44.44444444	3.2652432	6.18181102	4.885558656	6.18181102	15.701832	5.3390653	0.091969177	64.2469612	6.723158789	52.7708373	6.88453307	4	40
33	111	15	51	10	1	20	0	100	60.0305618	26.7444923	33.2860695	10.7676009	15.9768914	43.8987762	10.7676009	1.303162505	50	0	0	0	0	5.9832662	-1.071651894	0	0	0	0	7.5863782	39.42400627	6.7848222	0.139205937	74.3047682	11.74891049	99.16297779	6.729038205	4	32
32	107	31	52	9	3	60	10	50	60.0424683	18.0723548	41.9701135	10.2266985	7.8456563	52.0363046	10.2266985	1.451384403	75	100	4.6720151	0	4.6720151	13.7760891	-1.313145932	66.66666667	18.3281261	1.3865034	12.68091853	1.3865034	19.33813036	10.67869268	0.161890109	79.14745444	9.482754722	50.2298075	6.268405551	4	24
32	102	14	51	10	2	40	10	70	60.036247	35.4745845	24.5616625	19.0348783	16.4397062	43.336729	19.0348783	1.570032577	0	0	0	0	0	0	-1.69437079	0	0	0	0	0	21.5610356	0	0.250040049	76.00333833	16.85119966	94.31366614	6.020177434	4	22
32	102	14	52	9	3	40	10	70	60.044936	45.7553301	14.2896059	17.1675138	28.5878163	31.2593866	17.1675138	1.210375724	0	0	0	0	0	0	-1.09314866	0	0	0	0	0	18.46187149	0	0.133491855	55.33126739	13.68980525	59.28907474	5.659641909	4	52
32	107	31	51	10	3	40	10	70	60.0549426	42.1740711	17.8808715	23.2859676	18.8881035	41.0163205	23.2859676	1.084120583	76.92307692	100	3.5746625	0	3.5746625	4.48874322	-0.951796457	72.72727273	4.7172634	4.298848733	4.603150309	4.298848733	32.24384141	4.444921415	0.085522406	71.5586343	4.989960387	82.14429469	4.764740701	4	80
32	102	9	52	9	1	50	0	100	300.009581	105.1801734	194.8294076	76.4114944	28.768679	271.0453628	76.4114944	2.613316797	0	0	0	0	0	0	-2.555810247	0	0	0	0	0	18.2451647	0	0.371783906	53.06536231	117.9573053	88.1973115	4.289694685	4	189
32	102	14	52	9	2	40	10	70	60.0385991	52.2043766	7.8342225	9.468324	42.7360526	17.0937254	9.468324	0.784508389	0	0	0	0	0	0	-0.731915788	0	0	0	0	0	12.66216974	0	0.107350404	59.53340871	10.80038629	53.33342776	4.275501943	4	55
32	112	9	51	10	3	40	10	70	60.0215346	25.2165455	34.8049891	20.0970021	5.1195434	54.960705	20.0970021	2.707065715	0	0	0	0	0	0	-2.23630952	0	0	0	0	0	33.02951698	0	0.304146868	73.45289094	16.87704937	100	3.685345444	4	84
36	109	4	52	13	3	50	0	60	60.0327497	29.309615	30.7231347	27.0961235	2.2134915	57.670318	27.0961235	2.443342439	0	0	0	0	0	0	-2.170303605	0	0	0	0	0	52.01683256	0	0.294033954	60.16446605	16.90787869	79.18313631	3.254581074	4	31
32	102	2	52	7	2	20	0	100	60.0308276	34.6166998	25.4141278	19.7470803	14.8696195	45.0636403	19.7470803	1.705157074	0	0	0	0	0	0	-1.536134294	0	0	0	0	0	53.87463058	0	0.275231658	71.13189517	15.03093936	93.89832085	2.725566304	4	88
35	103	14	51	10	2	50	0	100	300.031841	79.2599303	220.7719107	17.878725	61.3812053	238.4995058	17.878725	1.844841498	0	0	0	0	0	0	-1.714050008	0	0	0	0	0	89.22557584	0	0.260549247	76.99934359	90.96299023	100	2.712667167	4	27
32	115	2	51	10	2	40	10	70	60.0355062	36.2994886	23.7360176	11.6573825	24.6421061	35.2176105	11.6573825	1.207958221	0	0	0	0	0	0	-1.053897535	0	0	0	0	0	34.10527142	0	0.177498702	60.34979434	10.42753526	77.72638082	2.259794238	4	51
32	107	31	52	9	1	30	10	80	60.0224109	30.5386059	29.483805	17.3678851	13.1707208	46.6806718	17.3678851	1.269948091	25	33.33333333	12.0172668	4.76582645	7.182973233	10.09461935	-1.116546085	20	8.1719719	7.362990975	7.52478716	6.497269467	18.3185008	7.396606938	0.126939003	71.06078803	7.234695945	67.76530676	1.950685983	4	16
33	102	9	52	4	1	50	0	100	300.0549887	164.7471557	135.307833	116.4475785	48.2995772	251.572285	116.4475785	2.795287101	0	0	0	0	0	0	-2.689627405	0	0	0	0	0	51.17537599	0	0.380025974	53.7227014	113.2402446	100	1.950324443	4	36
32	102	14	52	9	2	40	10	70	60.0201339	45.1022882	14.9178457	24.5072152	20.595073	39.2608083	24.5072152	1.417041713	0	0	0	0	0	0	-1.397138866	0	0	0	0	0	25.2684704	0	0.175050764	74.69235752	9.616451683	86.87614741	1.744550388	4	33
33	107	31	51	10	3	20	10	90	60.0272056	30.6730498	29.3541558	21.7479334	8.9251164	50.9386422	21.7479334	1.872014648	100	100	3.07974805	0	3.07974805	3.646803963	-1.805305339	100	3.72781195	0	3.72781195	0	39.4188623	3.646803963	0.186806163	79.58795355	10.5756785	100	1.387346661	4	128
32	109	4	51	10	1	60	0	70	60.0354909	13.7712352	46.2642557	11.9067038	1.8645314	57.9986065	11.9067038	2.829066461	0	0	0	0	0	0	-2.603991387	0	0	0	0	0	36.66314552	0	0.419473425	62.17168843	24.45367891	87.66593369	0.596552725	4	30
32	115	9	52	9	1	20	0	30	180.0205832	24.8549372	155.165646	12.267321	12.5876162	167.285147	12.267321	3.539064877	0	0	0	0	0	0	-3.410236558	0	0	0	0	0	13.18013001	0	0.521025654	56.66563602	98.97069571	33.77678827	0.501938934	4	31
32	120	9	52	7	2	20	0	100	60.0294373	42.0539047	17.9755326	22.7555997	19.298305	40.9393264	22.7555997	1.663034903	0	0	0	0	0	0	-1.537637972	0	0	0	0	0	47.87948664	0	0.181047792	76.49525613	10.94944023	95.90718081	0.292465882	4	125
33	103	11	51	9	1	30	0	80	60.0281253	25.0441373	34.983988	16.9256559	8.1184814	51.7753504	16.9256559	2.312768657	0	0	0	0	0	0	-2.228557238	0	0	0	0	0	43.28148661	0	0.276288373	51.10814572	22.34978432	73.8387746	0.175490456	4	36
32	108	28	53	7	2	20	0	100	60.0584141	22.9301577	37.1282564	12.5034789	10.4266788	32.9073184	12.5034789	0.94323612	66.66666667	100	4.5138906	0	4.5138906	11.96266545	-0.843975946	50	19.4114403	29.5273574	24.46939885	29.5273574	42.72588817	17.81756277	0.152436849	80.16087189	6.753368269	100	0.16317805	4	14
32	107	28	53	7	2	20	0	100	60.0583597	11.1260572	48.9323025	7.2764046	3.8496526	19.8961105	7.2764046	1.386229673	100	100	3.5767587	0	3.5767587	5.2695801	-1.13931639	100	5.8338539	0	5.8338539	0	69.51330195	5.2695801	0.27779108	73.15684361	6.890318782	100	0.156156881	4	32
32	107	29	52	7	2	20	0	100	60.0393043	43.5364359	16.5028684	25.9510289	17.585407	42.5900581	25.9510289	0.883783163	93.75	100	3.1255783	0	3.1255783	3.456574113	-0.810308257	93.33333333	3.480216671	4.1572638	3.525353147	4.1572638	37.28388845	3.500367219	0.101668831	79.69861048	6.003034683	100	0	4	120
32	107	33	52	7	2	20	0	100	60.0047261	31.4379286	28.5667975	20.5206083	10.9173203	49.1927602	20.5206083	2.562095143	92.30769231	100	4.5632812	0	4.5632812	4.885666133	-2.69371112	87.5	5.115941086	1.3277509	4.642417313	1.3277509	63.46599038	4.611980346	0.479304266	72.21897506	31.73231156	100	0	4	96
32	120	27	52	7	2	20	0	100	60.0092975	60.284617	-0.2753195	16.8055777	43.4790393	16.6666494	16.8055777	0.26621938	0	0	0	0	0	0	-0.253242466	0	0	0	0	0	62.90209438	0	0.034008121	82.68716345	2.005600712	100	0	4	75
32	120	29	52	7	2	20	0	100	60.0355202	33.1749365	26.8605837	15.4217266	17.7532099	25.6628686	15.4217266	1.012627558	0	0	0	0	0	0	-0.881685913	0	0	0	0	0	45.40017275	0	0.137238976	63.73631358	6.194610109	100	0	4	85
32	130	23	53	7	2	20	0	100	60.0241931	39.0526751	20.971518	11.1203559	27.9323192	40.384201	11.1203559	2.524470273	60	0	0	0	0	5.58721	-1.156315813	0	0	0	0	2.93861065	60.7436787	4.52777026	0.410854232	86.3392902	8.213629726	100	0	4	15
32	130	6	53	7	2	20	0	100	60.0118084	25.7844169	34.2273915	8.0336861	17.7507308	26.777261	8.0336861	1.51880136	100	0	0	0	0	5.002051225	-1.472253924	0	0	0	0	0	59.65146076	5.002051225	0.221666175	90.86092118	15.25477113	100	0	4	40
32	119	18	52	7	2	20	0	100	60.0470474	17.0882267	42.9588207	7.8867531	9.2014736	50.8090937	7.8867531	2.861354578	50	0	0	0	0	15.0645979	-2.544521225	0	0	0	0	10.7597711	36.16588464	12.9121845	0.364723893	86.09060451	21.79785164	100	0	4	16
32	111	33	52	7	2	20	0	100	60.0518502	14.3140936	45.7377566	6.7554683	7.5586253	52.6473299	6.7554683	2.952465922	66.66666667	0	0	0	0	5.308414367	-2.984432103	0	0	0	0	5.605097933	55.70837162	5.407308889	0.400627226	80.14764656	26.97787221	100	0	4	48
32	119	27	52	7	2	20	0	100	60.0213684	41.4348701	18.5864983	6.3139611	35.120909	24.8920383	6.3139611	0.582315244	33.33333333	0	0	0	0	0.5488473	-0.568037398	0	0	0	0	4.05923305	55.07808219	2.889104467	0.077677941	98.55584636	4.773940373	100	0	4	16
32	122	23	53	7	2	20	0	100	60.0256989	5.736662	54.2890369	4.7699444	0.9667176	10.7349544	4.7699444	2.777914573	75	0	0	0	0	5.152436533	-2.239503833	0	0	0	0	1.8879662	67.29073139	4.33631895	0.567888633	89.31958752	7.938492764	100	0	4	18
32	120	19	52	7	2	20	0	100	60.0033091	7.3261343	52.6771748	4.0345812	3.2915531	13.9039579	4.0345812	2.742031824	0	0	0	0	0	0	-2.546211149	0	0	0	0	0	32.10648823	0	0.503754068	71.77404688	8.500442273	100	0	4	25
32	108	15	51	10	3	50	10	60	60.0286173	44.5278817	15.5007356	10.1379797	34.389902	25.6523155	10.1379797	1.015538171	80	100	7.482699	0	7.482699	4.999181025	-0.936285904	77.77777778	4.644392743	10.0160862	5.8381024	10.0160862	5.621251137	6.00256206	0.118258798	56.84028448	6.810222077	100	0	4	64
32	103	33	52	10	2	40	10	70	60.0080403	38.9313147	21.0767256	21.3444654	17.5868493	42.2709977	21.3444654	1.842117408	0	0	0	0	0	0	-1.752429255	0	0	0	0	0	51.3925912	0	0.201891079	83.6939825	12.78487791	100	0	4	0
36	102	33	52	9	1	60	0	80	60.0023922	37.0857108	22.9166814	25.0716162	12.0140946	47.8029408	25.0716162	2.194300622	0	0	0	0	0	0	-2.042835133	0	0	0	0	0	49.05434071	0	0.221600477	78.09954566	13.3539672	100	0	4	9
31	122	7	53	7	2	20	0	100	60.0298322	28.7709131	31.2589191	15.0422519	13.7286612	31.4920029	15.0422519	0.873618197	44.44444444	0	0	0	0	4.660143025	-0.830267733	0	0	0	0	7.02418844	65.70182276	5.973501589	0.09363151	90.02547716	3.972110662	100	0	4	24
31	111	1	52	7	2	20	0	100	60.0415886	14.0121034	46.0294852	8.3582645	5.6538389	54.36447	8.3582645	2.400006768	90	0	0	0	0	5.773406578	-2.230227162	0	0	0	0	0.9431809	41.31482544	5.29038401	0.488359038	68.49972395	27.96364903	100	0	4	72
32	103	11	52	9	1	60	0	80	60.0080041	31.3726666	28.6353375	23.5027793	7.8698873	51.9331121	23.5027793	2.719472959	0	0	0	0	0	0	-2.555752134	0	0	0	0	0	32.19025586	0	0.267312451	60.90584058	17.70439304	100	0	4	27
32	103	11	52	9	1	40	0	80	60.0217811	22.9823799	37.0394012	12.1572042	10.8251757	49.05274	12.1572042	2.048862344	0	0	0	0	0	0	-1.968394143	0	0	0	0	0	26.33612438	0	0.349643537	70.33589336	67.87235887	100	0	4	45
32	103	33	52	9	1	40	10	70	60.0376235	24.9312063	35.1064172	15.9142577	9.0169486	50.8799747	15.9142577	2.363534675	0	0	0	0	0	0	-2.265194811	0	0	0	0	0	20.13647899	0	0.323543667	95.8205676	23.83517309	100	0	4	27
33	103	33	52	12	3	30	10	80	60.0410355	33.355985	26.6850505	24.030274	9.325711	50.5992857	24.030274	1.861880327	0	0	0	0	0	0	-1.813449327	0	0	0	0	0	43.77222067	0	0.218881839	70.06648975	17.91449095	100	0	4	36
33	103	33	52	12	2	40	0	60	60.0336264	33.9278499	26.1057765	26.1725051	7.7553448	52.1040684	26.1725051	2.489912158	0	0	0	0	0	0	-2.463124993	0	0	0	0	0	35.64257394	0	0.251626844	61.34106217	13.68597368	100	0	4	18
36	103	33	51	13	3	60	0	80	60.005225	37.8371016	22.1681234	24.8832542	12.9538474	46.9222227	24.8832542	2.418903451	0	0	0	0	0	0	-2.31285676	0	0	0	0	0	41.26993887	0	0.33562995	63.60315072	23.56536795	100	0	4	27
32	103	11	52	9	3	40	10	70	60.0286497	23.4497881	36.5788616	18.1894249	5.2603632	54.6179751	18.1894249	2.984671659	0	0	0	0	0	0	-2.722374074	0	0	0	0	0	35.49644336	0	0.399050928	78.94637328	24.60409807	100	0	4	45
32	103	11	52	9	3	40	10	70	60.0108522	14.1805847	45.8302675	9.6683865	4.5121982	55.313234	9.6683865	2.734808979	0	0	0	0	0	0	-2.708825667	0	0	0	0	0	40.12611049	0	0.462265066	62.34864106	31.72600254	100	0	4	36
33	115	11	51	10	2	40	0	100	300.028707	111.7549681	188.2737389	71.815436	39.9395321	259.9665439	71.815436	2.287633066	0	0	0	0	0	0	-2.207834215	0	0	0	0	0	44.13148182	0	0.327570261	53.37367516	99.00315719	100	0	4	294
33	109	4	52	10	1	60	0	100	60.0481467	44.0669613	15.9811854	38.8156879	5.2512734	54.6493032	38.8156879	1.74520731	0	0	0	0	0	0	-1.51613583	0	0	0	0	0	56.69421549	0	0.202947608	72.01212504	15.25416716	100	0	4	72
33	103	31	51	10	2	20	0	100	60.0516191	41.8103308	18.2412883	17.793381	24.0169498	35.9024556	17.793381	0.822915093	0	0	0	0	0	0	-0.633017671	0	0	0	0	0	29.02966252	0	0.097207496	84.57996784	7.457863579	100	0	4	54
33	111	15	51	10	2	20	0	100	60.0007647	28.5094022	31.4913625	15.0780132	13.431389	46.422299	15.0780132	1.951171368	54.54545455	0	0	0	0	4.244282717	-1.758106167	0	0	0	0	5.2139285	28.28911588	4.6850308	0.236771313	67.7987408	16.60366164	100	0	4	48
33	103	33	51	10	3	20	0	90	60.0543984	34.4224204	25.631978	29.4932879	4.9291325	54.967215	29.4932879	3.588873	0	0	0	0	0	0	-3.604309124	0	0	0	0	0	45.03566517	0	0.688215645	92.693674	45.34029676	100	0	4	27
33	103	33	51	10	3	20	0	90	60.0040051	26.5666715	33.4373336	14.8684214	11.6982501	48.1473004	14.8684214	3.044466994	0	0	0	0	0	0	-2.934011522	0	0	0	0	0	20.79933458	0	0.347892574	88.3168971	18.67579921	100	0	4	54
33	103	33	51	10	2	60	0	80	60.0146944	34.9527061	25.0619883	14.2610409	20.6916652	39.1933084	14.2610409	1.730654679	0	0	0	0	0	0	-1.720466419	0	0	0	0	0	21.08960213	0	0.210628065	83.31694734	11.9798485	100	0	4	54
33	106	20	53	10	2	60	0	80	60.0160021	26.7929739	33.2230282	7.4915014	19.3014725	40.5222301	7.4915014	2.275158938	0	0	0	0	0	0	-1.303692528	0	0	0	0	0	29.39583911	0	0.142209417	92.38776992	9.103030094	100	0	4	16
32	102	9	52	7	1	50	0	100	300.0009277	206.9900309	93.0108968	109.1578093	97.8322216	201.997002	109.1578093	1.503810346	0	0	0	0	0	0	-1.459254837	0	0	0	0	0	73.55476263	0	0.150266546	52.40539416	43.76675887	100	0	4	243
32	106	11	51	7	1	50	0	100	300.0303392	100.5243937	199.5059455	20.3744112	80.1499825	219.7503334	20.3744112	1.908367189	0	0	0	0	0	0	-1.746037563	0	0	0	0	0	10.31333168	0	0.297565336	69.06722184	92.35176844	100	0	4	30
32	103	9	51	7	1	20	0	100	240.0120195	69.3340438	170.6779757	27.1564968	42.177547	197.6531538	27.1564968	2.213405417	0	0	0	0	0	0	-1.939790517	0	0	0	0	0	44.74786202	0	0.281137708	66.06441966	66.93158869	98.60345995	0	4	0
32	107	11	52	7	2	20	0	100	60.0424303	10.5915953	49.450835	8.4158505	2.1757448	15.691988	8.4158505	2.956025229	83.33333333	100	2.79131935	0	2.79131935	5.14722764	-2.715294892	75	6.717833167	2.3447349	5.6245586	2.3447349	42.07942919	4.680145517	0.898098988	57.97989485	17.05461465	98.49343794	0	4	40
36	102	33	51	10	2	30	10	80	60.0566726	42.5295172	17.5271554	27.7132707	14.8162465	45.0770945	27.7132707	2.132473786	0	0	0	0	0	0	-2.116993984	0	0	0	0	0	50.85213039	0	0.22630913	75.37194862	13.6958654	97.95499207	0	4	66
31	120	4	52	7	2	20	0	100	60.0265148	39.180235	20.8462798	15.1168857	24.0633493	35.7250919	15.1168857	1.268253405	0	0	0	0	0	0	-1.14587625	0	0	0	0	0	49.3007486	0	0.133415363	65.16640873	11.01387206	97.67068089	0	4	125
33	106	2	52	4	2	40	0	100	300.0368527	80.8696407	219.167212	12.030053	68.8395877	231.0492515	12.030053	3.05662833	0	0	0	0	0	0	-2.995527745	0	0	0	0	0	8.201719807	0	0.466441683	68.78372841	139.9550437	96.52311278	0	4	24
32	115	11	51	7	2	40	0	100	82.6133508	32.8745702	49.7387806	23.7299902	9.14458	73.1728498	23.7299902	2.878806846	0	0	0	0	0	0	-2.818437109	0	0	0	0	0	45.55833351	0	0.338663124	63.80632832	28.56161698	94.92867478	0	4	76
36	103	33	51	10	2	20	10	90	60.0247273	25.1527254	34.8720019	24.1091036	1.0436218	58.8202556	24.1091036	3.601059614	0	0	0	0	0	0	-3.579884784	0	0	0	0	0	36.67486507	0	0.546709635	70.31666712	37.32284896	93.13287287	0	4	9
31	103	7	53	7	2	20	0	100	60.0393197	41.4186055	18.6207142	15.6855806	25.7330249	34.498301	15.6855806	0.417343177	0	0	0	0	0	0	-0.367910101	0	0	0	0	0	36.59873422	0	0.074228824	74.98949258	4.311828479	93.01665156	0	4	27
32	122	2	52	7	2	20	0	100	60.0649088	41.203136	18.8617728	22.0281837	19.1749523	41.0660002	22.0281837	2.144343553	40	0	0	0	0	3.52493695	-2.191388458	0	0	0	0	4.7360007	27.21356667	4.2515752	0.429765045	76.48653134	25.02452502	92.82119155	0	4	24
32	119	13	54	7	2	20	0	100	60.0546719	13.9267732	46.1278987	9.3689552	4.557818	48.5611247	9.3689552	1.848992731	25	0	0	0	0	4.3992157	-1.64103627	0	0	0	0	2.8373318	34.10643217	3.227802775	0.294105265	74.93242189	9.585377614	92.51466809	0	4	8
32	103	33	51	10	2	70	0	40	60.0515566	8.6828138	51.3687428	4.3967082	4.2861056	55.599501	4.3967082	3.373601026	0	0	0	0	0	0	-3.304147379	0	0	0	0	0	2.537246884	0	0.494711693	59.82085361	31.9032776	92.33195059	0	4	9
32	119	30	54	7	2	20	0	100	60.0279168	38.7779213	21.2499955	16.6286219	22.1492994	37.8672934	16.6286219	1.271819931	55.55555556	0	0	0	0	4.33146016	-1.022762753	0	0	0	0	1.774169575	19.73608352	3.194886567	0.124136838	60.032372	7.43282211	91.74994659	0	4	40
31	103	33	52	7	2	20	0	100	60.0470389	48.4484043	11.5986346	40.5048077	7.9435966	52.2272798	40.5048077	1.827254256	0	0	0	0	0	0	-1.741093038	0	0	0	0	0	46.2724598	0	0.177326187	68.26814678	10.57311518	91.52087491	0	4	27
33	106	2	51	10	3	20	0	100	60.0194745	19.2487816	40.7706929	17.7099578	1.5388238	58.3479382	17.7099578	2.726142191	0	0	0	0	0	0	-2.507100527	0	0	0	0	0	30.55303489	0	0.566613151	75.29044063	37.16732856	89.2369763	0	4	28
32	120	13	54	7	2	20	0	100	60.0276072	18.5669242	41.460683	7.6744839	10.8924403	17.6432825	7.6744839	1.211567946	0	0	0	0	0	0	-1.128208789	0	0	0	0	0	28.77012164	0	0.193174753	73.3377812	5.59376848	89.22267642	0	4	50
32	102	30	54	7	2	20	0	100	60.0288566	48.0021759	12.0266807	18.851138	29.1510379	31.0560426	18.851138	0.805112382	0	0	0	0	0	0	-0.647368412	0	0	0	0	0	38.44757846	0	0.090579545	64.33809447	5.01586095	88.99349213	0	4	77
33	103	31	51	10	2	20	0	100	60.0073871	42.5894892	17.4178979	18.984151	23.6053382	36.2667563	18.984151	0.682559127	0	0	0	0	0	0	-0.623906278	0	0	0	0	0	29.99536603	0	0.207918006	75.95957128	43.31364107	87.82684397	0	4	45
33	120	2	51	10	3	20	10	90	60.0061049	34.2333833	25.7727216	18.7019635	15.5314198	44.325494	18.7019635	1.238201588	0	0	0	0	0	0	-0.982828201	0	0	0	0	0	48.02713073	0	0.182567764	65.56547117	10.47079345	87.0869072	0	4	125
36	109	4	52	13	2	40	0	80	60.0426166	37.7516877	22.2909289	29.986424	7.7652637	52.1432704	29.986424	1.901883676	0	0	0	0	0	0	-1.703281716	0	0	0	0	0	49.45854208	0	0.25862521	55.77770489	14.95961537	84.23022478	0	4	33
33	115	11	52	4	2	40	0	100	360.0136114	161.211033	198.8025784	101.0564097	60.1546233	299.6763214	101.0564097	2.519674801	0	0	0	0	0	0	-2.526523181	0	0	0	0	0	37.12637975	0	0.336080832	55.65581062	113.7387474	83.13764014	0	4	161
32	115	11	52	7	2	40	0	100	300.0061498	50.6171401	249.3890097	27.8341508	22.7829893	277.0753898	27.8341508	3.154962061	0	0	0	0	0	0	-3.156747011	0	0	0	0	0	21.25800733	0	0.478220814	55.23136774	144.7940769	82.62222664	0	4	175
32	111	11	51	12	3	20	0	80	60.0268105	29.475512	30.5512985	12.1942222	17.2812898	42.6415193	12.1942222	1.043243262	72.72727273	0	0	0	0	5.0868769	-0.930142767	0	0	0	0	5.445780367	42.66075463	5.184759664	0.198228623	81.82736477	10.97183209	81.67113047	0	4	64
32	103	33	52	9	2	40	0	80	60.0063886	30.1434481	29.8629405	16.4600915	13.6833566	46.1862359	16.4600915	2.153758247	0	0	0	0	0	0	-2.151549915	0	0	0	0	0	14.63761986	0	0.262861211	53.35150334	15.12484222	81.50688286	0	4	9
32	102	9	52	7	1	50	0	100	360.0262979	253.7178284	106.3084695	200.7408027	52.9770257	306.862886	200.7408027	3.125108162	0	0	0	0	0	0	-2.892126459	0	0	0	0	0	25.73559607	0	0.314909968	53.7771048	104.7992133	80.06326159	0	4	54
32	106	20	53	9	1	40	0	100	60.0474493	10.6019438	49.4455055	8.9032379	1.6987059	58.2196896	8.9032379	3.53980778	0	0	0	0	0	0	-3.555252248	0	0	0	0	0	19.00816483	0	0.305742802	55.2096002	29.81127905	79.09892696	0	4	14
32	106	20	53	9	1	40	0	60	60.0043516	28.9659317	31.0384199	8.1077007	20.858231	39.003531	8.1077007	1.654067974	0	0	0	0	0	0	-1.595476365	0	0	0	0	0	14.96020352	0	0.175675169	86.94639586	16.45359445	78.62923818	0	4	24
36	103	33	52	9	2	40	10	70	60.0314457	38.403079	21.6283667	28.983344	9.419735	50.4056371	28.983344	2.08983138	0	0	0	0	0	0	-1.922654508	0	0	0	0	0	35.03272846	0	0.127886761	72.23011953	7.165226581	76.74824678	0	4	36
32	106	20	53	10	1	60	0	80	60.0512761	28.0653251	31.985951	7.3167385	20.7485866	39.1829221	7.3167385	1.379767173	0	0	0	0	0	0	-1.357480519	0	0	0	0	0	9.592005342	0	0.173835285	55.60895355	14.73865064	76.5593826	0	4	10
32	106	2	51	10	1	80	0	70	60.0448812	25.949979	34.0949022	21.2023536	4.7476254	55.1379689	21.2023536	2.929209927	0	0	0	0	0	0	-2.692710167	0	0	0	0	0	15.35634733	0	0.414354429	64.34660055	23.06373425	76.48628215	0	4	26
32	115	11	51	7	2	40	0	100	360.0266725	166.8833385	193.143334	90.9415831	75.9417554	283.9605582	90.9415831	2.623118266	0	0	0	0	0	0	-2.433450623	0	0	0	0	0	16.36930844	0	0.293747977	52.40399858	110.0766305	76.47840487	0	4	163
32	108	15	51	10	3	50	10	60	60.0574162	47.8113642	12.246052	23.1474347	24.6639295	35.2325174	23.1474347	1.067186767	85.71428571	100	15.10695915	0	15.10695915	8.470691617	-1.011131756	80	5.15255785	4.8377523	5.08959674	4.8377523	23.2390177	7.951700286	0.111025563	68.2401607	16.17702528	75.80761397	0	4	48
32	115	11	51	7	2	40	0	100	180.0536948	72.2539401	107.7997547	30.2652147	41.9887254	137.9066589	30.2652147	1.844220655	0	0	0	0	0	0	-1.784660497	0	0	0	0	0	28.99864495	0	0.247484075	56.09975426	64.55939789	75.24385298	0	4	125
32	103	11	51	10	1	80	0	60	60.0282785	28.7238507	31.3044278	13.1316088	15.5922419	44.2786918	13.1316088	2.001725104	0	0	0	0	0	0	-1.841895458	0	0	0	0	0	14.99228201	0	0.229601455	68.91423211	13.87059765	74.2570017	0	4	36
32	108	15	51	10	2	30	10	80	60.0084841	41.4263614	18.5821227	14.7754047	26.6509567	33.1660338	14.7754047	1.383101293	33.33333333	0	0	0	0	6.049462733	-1.18299178	33.33333333	6.049462733	6.498582283	6.348875767	6.498582283	10.99230333	6.348875767	0.172435331	63.65497882	9.714639447	73.38159657	0	4	21
32	108	15	51	10	2	50	10	60	60.0404983	43.164226	16.8762723	15.2611975	27.9030285	32.1993786	15.2611975	1.361026862	77.77777778	0	0	0	0	5.505278614	-1.349854972	77.77777778	5.505278614	4.492949	5.280316478	4.492949	4.399225776	5.280316478	0.156075697	98.48095056	17.78949244	70.9136526	0	4	49
32	120	2	51	10	2	50	10	60	60.0416179	13.2076155	46.8340024	8.4345754	4.7730401	55.287008	8.4345754	2.930417563	0	0	0	0	0	0	-2.703550077	0	0	0	0	0	13.15027126	0	0.340819288	73.98062459	19.4189931	69.61506619	0	4	55
32	103	11	52	9	1	30	0	80	60.0331104	10.3985382	49.6345722	7.4148772	2.983661	56.8893069	7.4148772	3.113219075	0	0	0	0	0	0	-3.053442473	0	0	0	0	0	18.44873631	0	0.566394803	69.86351807	32.31924016	68.74958744	0	4	18
32	108	15	51	10	3	60	10	50	60.0088498	22.7873438	37.221506	18.2696518	4.517692	55.3424925	18.2696518	2.153788755	66.66666667	100	4.7772415	0	4.7772415	6.654907717	-1.970038906	62.5	7.03044096	5.668642667	6.5197666	5.668642667	15.19069635	6.3261527	0.279058096	61.20864214	16.55363839	68.29111337	0	4	48
32	124	33	51	10	3	40	10	70	60.0423578	21.4739462	38.5684116	15.8153258	5.6586204	54.1875701	15.8153258	2.238703898	0	0	0	0	0	0	-2.038715334	0	0	0	0	0	18.94410642	0	0.279119937	67.05692413	17.23519471	67.50552852	0	4	30
32	108	18	52	7	2	20	0	100	60.038724	10.2654807	49.7732433	3.183668	7.0818127	53.0733722	3.183668	3.180971752	66.66666667	0	0	0	0	4.09974195	-3.124898735	66.66666667	4.09974195	3.7568024	3.985428767	3.7568024	18.90524554	3.985428767	0.510894803	59.08694947	30.91157976	66.59899214	0	4	28
32	106	20	53	9	1	60	0	80	60.0233058	44.9276942	15.0956116	8.0657977	36.8618965	23.02323	8.0657977	0.715751312	0	0	0	0	0	0	-0.763976795	0	0	0	0	0	21.92825064	0	0.222074298	66.47077658	13.82044617	66.41264557	0	4	10
32	103	33	52	9	1	70	0	30	60.0458729	40.0619732	19.9838997	29.8324164	10.2295568	49.7855035	29.8324164	3.038176587	0	0	0	0	0	0	-2.926088602	0	0	0	0	0	22.6865627	0	0.541831499	82.63912113	33.91270481	66.32898338	0	4	0
32	106	20	53	9	1	40	0	60	60.006641	20.807478	39.199163	6.1156084	14.6918696	45.1255494	6.1156084	1.873730359	0	0	0	0	0	0	-1.823098314	0	0	0	0	0	10.67660051	0	0.173647035	67.82152183	9.542069029	65.6993423	0	4	22
32	120	2	51	10	3	40	10	70	60.0026154	27.8100755	32.1925399	21.3275679	6.4825076	53.3056664	21.3275679	1.463975627	0	0	0	0	0	0	-1.214610109	0	0	0	0	0	31.23858892	0	0.196553955	68.32374667	11.24967838	65.43391111	0	4	82
32	106	20	53	9	1	40	0	80	60.0057764	27.7771215	32.2286549	9.0776215	18.6995	41.1697194	9.0776215	1.80404433	0	0	0	0	0	0	-1.678630786	0	0	0	0	0	16.33363876	0	0.15794364	59.29413701	5.985883363	64.33894826	0	4	8
32	108	15	51	10	3	50	10	60	60.0252404	29.0491805	30.9760599	10.6294614	18.4197191	41.6925162	10.6294614	1.37220461	37.5	0	0	0	0	2.9767589	-1.289235323	37.5	2.9767589	9.98500864	7.356914988	9.98500864	5.034269226	7.356914988	0.179924314	89.61025969	14.33595407	63.32333064	0	4	24
33	103	11	52	9	3	40	0	80	60.0394538	31.4437503	28.5957035	17.5151591	13.9285912	45.9493451	17.5151591	1.87130196	0	0	0	0	0	0	-1.629058538	0	0	0	0	0	25.61952739	0	0.213320146	71.01228627	11.88534195	62.9849697	0	4	54
32	108	15	51	10	2	50	10	60	60.0591184	41.2069474	18.852171	24.0171372	17.1898102	42.7358135	24.0171372	1.284443245	66.66666667	0	0	0	0	22.15429915	-1.238144181	66.66666667	22.15429915	11.0441395	18.4509126	11.0441395	45.41026214	18.4509126	0.116636505	59.95642361	9.165270956	61.664511	0	4	14
36	115	2	52	13	1	60	0	60	60.0223252	36.5231187	23.4992065	11.3179921	25.2051266	34.6531001	11.3179921	1.201322597	0	0	0	0	0	0	-1.024757671	0	0	0	0	0	22.27315737	0	0.160192735	61.70783388	22.85987203	59.96596534	0	4	76
33	103	33	51	10	2	80	0	60	60.0039898	27.7465358	32.257454	17.0073462	10.7391896	49.1349062	17.0073462	2.234879746	0	0	0	0	0	0	-2.180571056	0	0	0	0	0	23.80873905	0	0.198985427	51.72051998	15.99206148	59.83690171	0	4	36
32	120	2	51	10	1	50	10	60	60.009565	15.5258123	44.4837527	9.1309708	6.3948415	53.4556343	9.1309708	2.679943869	0	0	0	0	0	0	-2.552004838	0	0	0	0	0	18.85758927	0	0.317686963	59.05184558	20.53659123	57.83280229	0	4	57
32	120	2	51	10	3	50	10	60	60.032768	11.3535656	48.6792024	9.6651045	1.6884611	58.4275496	9.6651045	2.996750326	0	0	0	0	0	0	-2.927162682	0	0	0	0	0	15.76196186	0	0.395631445	77.20931	27.69747413	56.49461974	0	4	21
32	103	11	52	9	1	80	0	60	60.0255441	33.4437033	26.5818408	22.8285803	10.615123	49.2278192	22.8285803	2.699366892	0	0	0	0	0	0	-2.699168163	0	0	0	0	0	32.7036843	0	0.390838885	56.95947523	22.02911572	54.67520442	0	4	18
32	120	2	51	10	3	50	10	60	60.0094001	20.1883235	39.8210766	13.7287232	6.4596003	53.6146391	13.7287232	2.515347852	0	0	0	0	0	0	-2.373662012	0	0	0	0	0	23.62369877	0	0.27842008	65.99624062	15.65820104	53.89342793	0	4	74
32	103	11	52	9	3	60	10	50	60.0253414	20.870613	39.1547284	13.026197	7.844416	52.0512475	13.026197	3.016885241	0	0	0	0	0	0	-2.731193913	0	0	0	0	0	27.37883941	0	0.312201263	75.91030105	16.67313162	52.9765125	0	4	45
33	106	2	52	12	3	50	10	60	60.0450414	14.2474302	45.7976112	13.6975027	0.5499275	59.5546639	13.6975027	2.694197827	0	0	0	0	0	0	-2.453603198	0	0	0	0	0	22.40758588	0	0.434026253	73.30627246	30.49984462	51.43688459	0	4	28
32	103	11	52	9	3	60	10	50	60.0414129	37.7237242	22.3176887	19.1261435	18.5975807	41.2233902	19.1261435	2.094927206	0	0	0	0	0	0	-2.052331764	0	0	0	0	0	24.626669	0	0.268940233	71.53065874	27.15091062	47.467251	0	4	36
32	103	11	51	10	1	100	0	30	60.0441309	26.0077313	34.0363996	9.5040021	16.5037292	43.406372	9.5040021	1.339858616	0	0	0	0	0	0	-1.130880208	0	0	0	0	0	1.977293189	0	0.103697374	61.58248912	8.443019316	20.93740708	0	4	0
32	102	12	54	7	2	20	0	100	60.0026551	30.1884947	29.8141604	0	30.1884947	22.9410222	0	0.858526665	0	0	0	0	0	0	-0.713103289	0	0	0	0	0	0	0	0.118225138	0	6.101663252	0	0	4	55
31	102	12	54	7	2	20	0	100	60.0146082	41.3560525	18.6585557	0	41.3560525	18.4305453	0	0.749716799	0	0	0	0	0	0	-0.603238593	0	0	0	0	0	0	0	0.099233981	0	5.295998449	0	0	4	55
33	109	4	51	10	3	20	0	100	60.0220327	24.8326945	35.1893382	18.4245031	6.4081914	53.4491351	18.4245031	1.378166675	0	0	0	0	0	0	-0.860630847	0	0	0	0	0	68.15790527	0	0.125584158	48.60241846	6.699616178	92.46562498	27.82100371	3	52
33	112	9	51	10	1	30	0	80	60.0544773	28.9896698	31.0648075	22.4659268	6.523743	53.3638963	22.4659268	1.678156759	0	0	0	0	0	0	-1.415972505	0	0	0	0	0	46.53276354	0	0.131900864	62.92729477	7.536740148	78.89764572	18.75478978	3	132
36	103	33	52	13	3	30	10	80	60.0552975	43.6074959	16.4478016	13.1387867	30.4687092	29.473019	13.1387867	0.980180924	0	0	0	0	0	0	-0.990191338	0	0	0	0	0	41.40300275	0	0.094816987	57.21306028	5.421930383	73.9147947	16.4046625	3	54
32	112	9	52	9	3	50	10	60	60.0122847	25.3088987	34.703386	22.7719776	2.5369211	57.3580232	22.7719776	2.780739245	0	0	0	0	0	0	-2.526526894	0	0	0	0	0	32.27453072	0	0.388627738	67.17208314	22.8184198	74.32582721	15.2704095	3	64
33	107	31	51	10	3	40	10	70	60.0595422	42.7535269	17.3060153	19.1714162	23.5821107	36.3157886	19.1714162	1.072889982	100	100	8.5341506	0	8.5341506	4.454300154	-1.004361677	100	4.114312617	0	4.114312617	0	29.09328489	4.454300154	0.080069924	67.98555327	4.457448922	64.62290989	13.48138933	3	104
32	103	11	52	7	2	20	0	100	60.0068104	26.6598972	33.3469132	15.8656206	10.7942766	49.1554877	15.8656206	2.322866458	0	0	0	0	0	0	-2.017358717	0	0	0	0	0	59.33695158	0	0.291528049	53.79115365	18.09475875	77.72962896	12.97847916	3	18
36	103	11	52	13	3	20	10	90	60.0003424	23.4778508	36.5224916	14.0604981	9.4173527	50.4384809	14.0604981	2.862767269	0	0	0	0	0	0	-2.701082325	0	0	0	0	0	41.46471099	0	0.396641644	64.62497983	22.40223447	82.43848057	12.80762818	3	54
32	106	9	52	9	1	20	0	30	180.0302787	102.4955217	77.534757	64.645979	37.8495427	141.9790565	64.645979	2.541331941	0	0	0	0	0	0	-2.310951093	0	0	0	0	0	32.01366175	0	0.284911366	55.15885337	47.08346191	76.90330605	12.42472051	3	12
32	103	33	52	9	3	40	10	70	60.0356708	39.6341596	20.4015112	18.2027956	21.431364	38.4756769	18.2027956	1.209147722	0	0	0	0	0	0	-1.089942619	0	0	0	0	0	36.80208652	0	0.081674796	59.12163241	4.502646356	69.76700638	12.39788846	3	54
31	112	9	51	6	1	20	0	100	60.0193774	35.2119523	24.8074251	31.7891672	3.4227851	56.4266219	31.7891672	2.022969038	0	0	0	0	0	0	-1.902990926	0	0	0	0	0	60.6298742	0	0.224327808	62.01962982	13.5270604	98.81393933	12.20374846	3	135
32	120	9	52	9	1	30	10	80	60.0038301	32.2828322	27.7209979	21.1919178	11.0909144	48.7762569	21.1919178	2.461816268	0	0	0	0	0	0	-2.475984429	0	0	0	0	0	40.84996462	0	0.295104646	59.32520358	18.6238475	93.76345001	11.618627	3	84
31	120	1	52	7	2	20	0	100	60.0561386	27.5622795	32.4938591	12.1495613	15.4127182	44.4371852	12.1495613	2.010756066	0	0	0	0	0	0	-1.944975607	0	0	0	0	0	43.68102329	0	0.283126742	57.43530892	17.08384649	91.22643607	10.80366468	3	110
36	102	33	52	9	2	40	10	70	60.0050813	43.8190062	16.1860751	24.1114127	19.7075935	40.1281251	24.1114127	1.59797407	0	0	0	0	0	0	-1.505800951	0	0	0	0	0	40.03189126	0	0.109247263	72.91477643	8.191680961	87.21161642	10.42043471	3	33
32	107	31	51	10	3	40	10	70	60.0018062	16.7873716	43.2144346	8.4058734	8.3814982	51.4206085	8.4058734	2.172011727	33.33333333	0	0	6.73879565	6.73879565	6.100673067	-1.975619141	42.85714286	6.100673067	5.868140525	5.967797329	6.1583589	24.20506843	6.139130289	0.219204051	51.33900756	12.66646812	54.82526803	10.24756918	3	24
36	103	11	52	13	3	40	0	100	60.0115717	29.9949353	30.0166364	19.1759741	10.8189612	49.0001833	19.1759741	2.24704615	0	0	0	0	0	0	-2.007492809	0	0	0	0	0	48.24576511	0	0.287136033	56.88877068	18.50239762	100	10.21197422	3	45
32	102	9	51	4	1	50	0	100	300.0025556	181.6633376	118.339218	88.6424511	93.0208865	206.7850239	88.6424511	1.939013602	0	0	0	0	0	0	-1.931782199	0	0	0	0	0	53.44698578	0	0.232855385	52.54476056	65.23318003	100	9.663388264	3	27
32	109	4	52	10	1	40	10	70	60.0418369	42.970044	17.0717929	25.1492179	17.8208261	42.0827839	25.1492179	1.122849789	0	0	0	0	0	0	-0.915659716	0	0	0	0	0	42.21516712	0	0.125540227	73.82010589	9.748084844	100	9.538330388	3	80
32	102	14	52	9	1	40	10	70	60.0438001	47.0523398	12.9914603	16.144807	30.9075328	28.953396	16.144807	1.229189152	0	0	0	0	0	0	-1.070742776	0	0	0	0	0	20.68949733	0	0.155772404	61.19794259	12.53612122	62.87487881	9.230061233	3	45
33	124	33	51	10	2	40	10	70	60.0395498	28.9934716	31.0460782	17.439715	11.5537566	48.2981002	17.439715	2.10285474	0	0	0	0	0	0	-2.047964656	0	0	0	0	0	34.47465275	0	0.278962737	51.2111325	16.2751037	82.29297838	9.193624645	3	32
32	130	11	52	7	2	20	0	100	60.0309061	30.1988703	29.8320358	15.6541305	14.5447398	45.3947169	15.6541305	1.982029134	88.88888889	0	0	0	0	6.731223438	-1.838682861	0	0	0	0	5.6379711	78.68078129	6.609750956	0.298618866	79.25207507	17.60147422	100	8.980769625	3	40
32	119	2	52	7	2	20	0	100	60.001508	24.8120339	35.1894741	14.5542517	10.2577822	49.8776812	14.5542517	2.59628394	85.71428571	0	0	0	0	3.611983742	-2.610070966	0	0	0	0	1.8666803	20.98095418	3.362654679	0.391620716	77.06049953	23.4674375	100	8.265330784	3	96
33	109	4	51	10	1	60	0	100	300.0098574	194.597777	105.4120804	109.2287024	85.3690746	214.5054835	109.2287024	0.760255372	0	0	0	0	0	0	-0.469062638	0	0	0	0	0	58.01193555	0	0.080214119	62.84087865	26.10967341	100	7.619778114	3	427
32	103	11	51	10	3	50	10	60	60.0054434	34.8505121	25.1549313	14.1992684	20.6512437	39.4261778	14.1992684	1.56676436	0	0	0	0	0	0	-1.488358607	0	0	0	0	0	32.70305672	0	0.140437532	73.66560537	13.33052815	67.29808522	7.412142931	3	45
32	109	4	52	7	2	20	0	100	60.0089384	43.9102338	16.0987046	32.5670709	11.3431629	48.8041443	32.5670709	1.637792708	0	0	0	0	0	0	-1.492581443	0	0	0	0	0	55.52421995	0	0.152985112	60.25833311	8.988304079	100	6.903022229	3	63
36	103	33	51	10	2	30	10	80	60.0373088	42.5872908	17.450018	32.8714616	9.7158292	50.189608	32.8714616	1.94972816	0	0	0	0	0	0	-1.851018982	0	0	0	0	0	42.00865955	0	0.129677898	60.72329387	9.950948362	77.427979	6.834281583	3	54
34	109	4	51	9	1	60	0	80	60.0014714	36.8058009	23.1956705	23.2209124	13.5848885	46.2787106	23.2209124	1.295031053	0	0	0	0	0	0	-0.930826102	0	0	0	0	0	42.33590081	0	0.122489869	62.47669726	7.089183104	95.10299701	6.698062177	3	82
32	126	9	51	10	2	40	0	100	60.0300318	38.9655995	21.0644323	30.2961249	8.6694746	51.1926653	30.2961249	1.879649543	0	0	0	0	0	0	-1.626057227	0	0	0	0	0	57.0181177	0	0.292600286	46.64475258	29.06207697	100	6.661290103	3	0
32	115	30	54	10	1	60	0	100	60.0245512	37.7044301	22.3201211	16.7525339	20.9518962	38.9040141	16.7525339	0.954857344	0	0	0	0	0	0	-0.876174914	0	0	0	0	0	45.93060194	0	0.126806472	63.18912999	20.31558132	100	6.398328304	3	28
32	106	9	51	10	2	40	10	70	60.016032	21.155529	38.860503	18.0858605	3.0696685	56.751185	18.0858605	2.974823348	0	0	0	0	0	0	-2.696553635	0	0	0	0	0	41.59944923	0	0.459352283	75.73281267	34.03372971	100	6.019215727	3	32
32	113	31	52	7	2	20	0	100	60.0032762	28.2935358	31.7097404	7.3985202	20.8950156	39.2462229	7.3985202	1.803744502	100	100	3.3601748	0	3.3601748	3.651416075	-1.886654939	100	4.5251399	0	4.5251399	0	33.20409309	3.651416075	0.199090775	70.48265818	11.91642789	100	5.941616078	3	32
33	124	30	54	12	1	40	0	100	60.0091317	49.0995761	10.9095556	41.8232249	7.2763512	52.4779787	41.8232249	1.540564906	0	0	0	0	0	0	-1.17325293	0	0	0	0	0	41.33609534	0	0.175762275	58.22104295	13.40573511	100	5.800472736	3	144
32	120	9	52	9	1	50	10	60	60.0415311	19.4046044	40.6369267	15.3557914	4.048813	55.8770359	15.3557914	3.604144762	0	0	0	0	0	0	-3.442840022	0	0	0	0	0	20.71447776	0	0.660337931	83.18501154	39.88267991	63.61753328	5.670745004	3	26
32	103	33	51	10	3	40	10	70	60.0032685	44.4242604	15.5790081	9.5434955	34.8807649	25.1979242	9.5434955	0.900812704	0	0	0	0	0	0	-0.817415938	0	0	0	0	0	37.84743155	0	0.064010069	70.18376024	3.690180148	65.99806883	5.636226653	3	27
32	103	33	51	10	2	40	10	70	60.0592934	26.5319379	33.5273555	17.2005504	9.3313875	50.496738	17.2005504	2.538499461	0	0	0	0	0	0	-2.521205692	0	0	0	0	0	35.1315126	0	0.32312224	68.7257907	21.5802996	83.77760047	5.493529534	3	45
33	108	15	51	10	1	60	10	50	60.0140016	38.9699389	21.0440627	16.3154637	22.6544752	37.2368133	16.3154637	1.200530502	40	0	0	0	0	12.5097174	-1.013392651	40	12.5097174	9.242883167	10.54961686	9.242883167	24.88055117	10.54961686	0.071333188	51.43620808	6.653418334	45.03020657	5.382494843	3	12
33	102	14	51	10	3	30	0	90	60.0249461	38.5380307	21.4869154	21.3644295	17.1736012	42.6895615	21.3644295	1.755562303	0	0	0	0	0	0	-1.554530723	0	0	0	0	0	27.67563907	0	0.171294019	64.328781	9.76171312	87.65651253	5.047679904	3	78
32	107	31	51	10	3	40	10	70	60.0462663	24.8158877	35.2303786	10.4491102	14.3667775	45.5219837	10.4491102	1.393690803	50	0	0	6.1620329	6.1620329	11.60434643	-1.46401815	60	11.60434643	9.113479	10.60799946	8.129663633	20.86881991	9.867005033	0.216486862	70.52716603	37.26980137	78.87333457	4.452312499	3	24
32	102	14	51	10	1	60	0	70	60.0254475	31.5769784	28.4484691	8.6799775	22.8970009	36.9599302	8.6799775	1.425807374	0	0	0	0	0	0	-1.326480167	0	0	0	0	0	18.94330618	0	0.141178111	69.21458821	8.387103864	67.08679694	4.238455388	3	9
36	109	4	51	13	1	50	0	90	60.0301332	27.9300416	32.1000916	19.836112	8.0939296	51.7153093	19.836112	1.918266325	0	0	0	0	0	0	-1.742790439	0	0	0	0	0	50.48527505	0	0.252692351	64.92640885	17.94198923	86.80596443	4.154861687	3	62
32	102	9	51	4	1	50	0	100	300.0379292	157.2527516	142.7851776	122.3255587	34.9271929	264.9079879	122.3255587	2.528672063	0	0	0	0	0	0	-2.417258237	0	0	0	0	0	41.24447875	0	0.367568203	55.87098462	110.463836	100	3.968200215	3	0
36	109	4	52	13	3	40	0	80	60.0294297	22.6233491	37.4060806	22.0923358	0.5310133	59.2768117	22.0923358	3.073756703	0	0	0	0	0	0	-2.730521606	0	0	0	0	0	41.85225717	0	0.479387884	58.18516883	27.28096427	93.45124333	3.792523194	3	31
32	103	33	52	8	1	20	0	40	60.0043286	13.1451059	46.8592227	3.4345819	9.710524	50.077917	3.4345819	2.284127614	0	0	0	0	0	0	-2.23184349	0	0	0	0	0	19.47141302	0	0.390223661	74.79155347	28.35105007	71.31241649	3.77742357	3	9
33	103	11	51	10	2	60	0	60	60.0496964	30.0984935	29.9512029	25.4613928	4.6371007	55.1683128	25.4613928	3.05954338	0	0	0	0	0	0	-2.790272494	0	0	0	0	0	37.50722484	0	0.32117274	69.96133823	20.46624755	95.3860801	3.671907332	3	9
33	102	14	51	10	3	20	0	100	60.0526516	34.9492372	25.1034144	25.4193543	9.5298829	50.2324731	25.4193543	2.429603415	0	0	0	0	0	0	-2.203826984	0	0	0	0	0	25.50866359	0	0.271044637	61.46163412	25.85179981	82.42422678	3.573914245	3	39
32	107	31	51	10	1	40	10	70	60.0039224	27.9443233	32.0595991	24.1282475	3.8160758	55.9752743	24.1282475	2.373438297	50	50	4.4533066	3.4046919	3.92899925	4.233075733	-2.121876244	50	4.18902956	5.51090794	4.84996875	5.159871933	38.22325276	4.696473833	0.233597748	99.37877705	15.63696148	100	3.525238428	3	48
34	109	4	51	9	2	40	0	100	60.0298951	38.6241924	21.4057027	25.263572	13.3606204	46.5322772	25.263572	0.742911337	0	0	0	0	0	0	-0.713030625	0	0	0	0	0	49.13259343	0	0.106902257	54.90726867	6.408100876	93.75743627	3.133597338	3	114
36	103	33	51	10	3	30	10	80	60.0310449	36.0610855	23.9699594	17.7211857	18.3398998	41.5304846	17.7211857	1.499481844	0	0	0	0	0	0	-1.213269259	0	0	0	0	0	43.80596736	0	0.093083045	66.24726725	9.00910274	77.84922194	2.428039124	3	54
31	115	17	51	6	1	20	0	60	60.0270808	37.273189	22.7538918	22.553507	14.719682	45.1141196	22.553507	1.547688344	0	0	0	0	0	0	-1.349956636	0	0	0	0	0	51.90213324	0	0.152130915	69.10917043	8.772385754	100	2.259376127	3	48
34	109	4	52	9	1	40	0	80	60.0330481	37.6010597	22.4319884	25.2355855	12.3654742	47.5514124	25.2355855	1.298422346	0	0	0	0	0	0	-1.230346434	0	0	0	0	0	49.54994268	0	0.191512037	55.16376636	32.96949502	76.78771621	2.139775414	3	90
32	102	9	52	10	1	50	0	100	199.0637507	133.2640008	65.7997499	108.7674663	24.4965345	174.2916097	108.7674663	2.896875519	0	0	0	0	0	0	-2.874325468	0	0	0	0	0	75.10927411	0	0.335965984	60.21993379	68.0080673	100	2.046292896	3	99
36	103	33	51	10	3	30	10	80	60.0319114	39.5428411	20.4890703	19.7573465	19.7854946	40.1139104	19.7573465	1.229999656	0	0	0	0	0	0	-1.141292645	0	0	0	0	0	48.52194371	0	0.097845453	70.41781522	7.487687498	81.5532864	1.572124939	3	54
32	115	11	52	9	2	40	0	100	300.0584553	128.5579203	171.500535	94.947608	33.6103123	266.1519252	94.947608	2.560994279	0	0	0	0	0	0	-2.55672111	0	0	0	0	0	42.35975715	0	0.374828266	53.87679544	113.5774812	77.22955618	1.347859674	3	265
33	102	14	51	10	3	60	0	80	60.0406142	39.2408328	20.7997814	21.1689427	18.0718901	41.8007554	21.1689427	1.180534713	0	0	0	0	0	0	-1.038791775	0	0	0	0	0	37.27339218	0	0.132342405	60.91658898	7.692941766	76.0699066	0.921297508	3	78
32	109	4	52	9	1	100	0	40	60.0319767	12.682207	47.3497697	4.7547833	7.9274237	51.9487533	4.7547833	2.523719941	0	0	0	0	0	0	-2.26547068	0	0	0	0	0	55.39032558	0	0.258974385	59.43742177	14.37325549	100	0.536196937	3	22
32	103	11	51	10	1	60	0	60	60.0447122	24.87717	35.1675422	10.0461635	14.8310065	45.0823767	10.0461635	2.076022028	0	0	0	0	0	0	-2.047893011	0	0	0	0	0	13.76963585	0	0.253180143	69.02950958	14.94417805	55.44772648	0.500164941	3	45
32	103	11	52	10	3	40	10	70	60.0571361	29.5268479	30.5302882	16.2873566	13.2394913	46.6822872	16.2873566	2.586096737	0	0	0	0	0	0	-2.489263231	0	0	0	0	0	31.73975801	0	0.377631425	92.61456064	21.16941961	89.14366837	0.498922905	3	9
32	130	1	52	7	2	20	0	100	60.0100497	40.7207502	19.2892995	10.9422313	29.7785189	30.2011245	10.9422313	1.562929506	55.55555556	0	0	0	0	7.84040206	-1.4615445	0	0	0	0	5.102561075	65.68205338	6.623583844	0.292307905	58.59115272	17.42374081	93.94499414	0.246421894	3	25
32	103	11	52	9	2	50	10	60	60.0508973	22.1045056	37.9463917	18.091418	4.0130876	55.8876685	18.091418	3.000971771	0	0	0	0	0	0	-2.863260764	0	0	0	0	0	36.63375724	0	0.314199312	68.62912391	17.25755739	55.8944651	0.203577015	3	9
36	103	33	51	10	3	30	10	80	60.0587761	43.0747639	16.9840122	23.8298555	19.2449084	40.5997691	23.8298555	1.491826725	0	0	0	0	0	0	-1.258610801	0	0	0	0	0	40.42504611	0	0.093655129	52.20334712	5.158254352	75.05710348	0.111672983	3	54
32	120	33	52	7	2	20	0	100	60.0443586	25.8225379	34.2218207	18.9050308	6.9175071	53.2666957	18.9050308	3.030657714	0	0	0	0	0	0	-3.056280355	0	0	0	0	0	50.73654917	0	0.528269369	65.40086357	66.77318056	100	0	3	35
32	122	29	52	7	2	20	0	100	60.0354167	19.6305039	40.4049128	14.7975783	4.8329256	55.347049	14.7975783	2.442409001	63.63636364	0	0	0	0	6.408237014	-2.211347333	0	0	0	0	2.1092287	11.14861686	4.844961264	0.363073372	66.48084132	15.24543995	100	0	3	42
32	122	30	54	7	2	20	0	100	60.0380443	36.128025	23.9100193	14.4654141	21.6626109	38.5242636	14.4654141	1.521867239	87.5	0	0	0	0	3.911151514	-1.30939583	0	0	0	0	4.3678651	14.86513487	3.968240713	0.178109506	79.54050366	10.01293708	100	0	3	42
32	120	8	52	7	2	20	0	100	60.0655488	28.4242923	31.6412565	14.1722643	14.252028	45.9745859	14.1722643	2.41853372	0	0	0	0	0	0	-2.328933355	0	0	0	0	0	48.81333214	0	0.34601056	68.87378522	20.92046867	100	0	3	60
32	110	14	52	7	2	20	0	100	60.0076562	29.8264176	30.1812386	14.1552644	15.6711532	44.4477517	14.1552644	1.777543303	0	0	0	0	0	0	-1.695635575	0	0	0	0	0	15.21868992	0	0.401195676	86.55462697	22.57444844	100	0	3	48
32	112	15	52	7	2	20	0	100	60.0286074	29.7239849	30.3046225	11.9973979	17.726587	42.4775472	11.9973979	1.967669149	0	0	0	0	0	0	-1.891490243	0	0	0	0	0	36.16833734	0	0.254990488	61.4496752	15.23729816	100	0	3	41
32	122	6	53	7	2	20	0	100	60.0090679	32.5982689	27.410799	11.9449641	20.6533048	39.3660708	11.9449641	1.572883516	66.66666667	0	0	0	0	2.9183506	-1.547277128	0	0	0	0	4.93371345	53.44947764	3.590138217	0.211317585	86.99724929	12.49221987	100	0	3	48
32	111	23	53	7	2	20	0	100	60.0374995	14.8685236	45.1689759	11.4366975	3.4318261	19.1671023	11.4366975	1.636199172	100	0	0	0	0	16.8493778	-1.736851856	0	0	0	0	0	33.57768893	16.8493778	0.341775919	79.03416416	6.734527443	100	0	3	16
32	130	14	52	7	2	20	0	100	60.0467721	15.6530315	44.3937406	8.2709118	7.3821197	36.0854851	8.2709118	2.355507782	85.71428571	0	0	0	0	7.057231533	-2.205991124	0	0	0	0	8.324842	15.11771923	7.238318743	0.58149189	50.73806989	19.91709703	100	0	3	30
32	112	19	52	7	2	20	0	100	60.0160385	8.8769787	51.1390598	7.8655399	1.0114388	15.2433108	7.8655399	3.261341451	0	0	0	0	0	0	-2.929385879	0	0	0	0	0	52.31306936	0	0.493007157	83.60045511	8.128964956	100	0	3	17
32	116	19	52	7	2	20	0	100	60.0477935	11.4254742	48.6223193	5.7066607	5.7188135	14.4710556	5.7066607	2.796687669	0	0	0	0	0	0	-2.561052135	0	0	0	0	0	43.374473	0	0.528602463	68.52536398	10.49027691	100	0	3	42
32	107	20	53	7	2	20	0	100	60.0346748	10.9989491	49.0357257	5.5350023	5.4639468	34.08624	5.5350023	1.397767997	75	100	5.0840013	0	5.0840013	3.4838048	-1.318654564	66.66666667	2.68370655	26.8994292	10.7556141	26.8994292	56.32832953	9.3377109	0.308752372	84.84762564	8.797818654	100	0	3	24
32	103	6	53	7	2	20	0	100	60.0148514	11.2192984	48.795553	5.1895913	6.0297071	12.5865341	5.1895913	1.408651161	0	0	0	0	0	0	-1.001337302	0	0	0	0	0	52.60099499	0	0.26046815	93.67665785	5.977182302	100	0	3	9
32	119	24	53	7	2	20	0	100	60.0421448	16.6349359	43.4072089	5.1304413	11.5044946	48.5434696	5.1304413	3.10473377	100	0	0	0	0	6.2327992	-1.885788272	0	0	0	0	0	60.83131997	6.2327992	0.412828459	94.9504352	13.48687842	100	0	3	24
32	108	19	52	7	2	20	0	100	60.0468182	5.8085624	54.2382558	3.9374052	1.8711572	13.3878799	3.9374052	2.778399149	50	0	0	0	0	16.3262626	-2.573302605	50	16.3262626	9.1263718	12.7263172	9.1263718	67.70843287	12.7263172	0.409241937	97.37711313	6.202785574	100	0	3	14
32	126	27	52	7	2	20	0	100	60.0668289	40.7192991	19.3475298	3.5625565	37.1567426	22.8812357	3.5625565	0.476820287	0	0	0	0	0	0	-0.445065237	0	0	0	0	0	23.37850103	0	0.061010407	86.09863242	3.714995927	100	0	3	0
32	130	19	52	7	2	20	0	100	60.0404276	3.6896268	56.3508008	1.9845119	1.7051149	14.2727301	1.9845119	2.923275742	60	0	0	0	0	10.64573337	-2.929147818	0	0	0	0	2.39031725	20.31607156	7.34356692	0.474913858	67.67797898	7.408150348	100	0	3	15
32	107	31	51	10	2	40	10	70	60.0358433	34.5309001	25.5049432	19.5154862	15.0154139	45.0884215	19.5154862	1.442143816	57.14285714	50	3.9034656	2.5774646	3.2404651	4.827603763	-1.328601148	58.33333333	4.9596235	3.38057376	4.301686108	3.246722233	26.04467655	4.150083107	0.151143774	93.3996374	8.790155356	100	0	3	64
32	107	31	51	10	3	50	10	60	60.0154497	26.8237174	33.1917323	18.2685242	8.5551932	51.5471292	18.2685242	1.914778451	68.75	40	3.0647195	3.303061433	3.20772466	4.284330073	-1.866583393	81.81818182	4.555354644	1.38747125	3.979375845	2.53682536	33.76127313	3.73823485	0.202517111	80.88368262	11.49342773	100	0	3	88
32	107	31	51	10	1	30	10	80	60.0285338	28.4029642	31.6255696	14.561005	13.8419592	45.6588342	14.561005	1.294614626	83.33333333	100	9.0457261	0	9.0457261	9.05628996	-1.142395525	75	9.063332533	6.4186577	8.402163825	6.4186577	11.75509207	8.616684583	0.200216496	88.43228388	15.37666394	100	0	3	40
32	112	9	51	10	1	30	10	80	60.0581306	26.5566395	33.5014911	12.9249865	13.631653	46.1830845	12.9249865	2.111226608	0	0	0	0	0	0	-2.000970435	0	0	0	0	0	23.50387329	0	0.316522623	76.98721936	17.38850528	100	0	3	37
32	102	33	52	9	1	40	10	70	60.049405	14.2651404	45.7842646	6.7917193	7.4734211	52.3593506	6.7917193	2.853878573	0	0	0	0	0	0	-2.787607989	0	0	0	0	0	57.52775898	0	0.416042183	81.24622655	23.95265357	100	0	3	18
32	102	33	52	10	1	40	10	70	60.0466557	30.110848	29.9358077	20.260513	9.850335	49.955761	20.260513	2.757579313	0	0	0	0	0	0	-2.76699968	0	0	0	0	0	44.50681262	0	0.351525944	76.61557803	19.52043898	100	0	3	18
32	103	33	52	10	1	40	10	70	60.0310324	28.1812751	31.8497573	19.1655767	9.0156984	50.8579997	19.1655767	2.437693119	0	0	0	0	0	0	-2.372682432	0	0	0	0	0	47.99854124	0	0.295397575	79.66489256	16.4047117	100	0	3	0
36	103	11	52	9	1	60	0	100	60.0562649	18.1193034	41.9369615	13.4901442	4.6291592	55.2667068	13.4901442	1.941210832	0	0	0	0	0	0	-1.789078974	0	0	0	0	0	47.08872824	0	0.238426746	69.39888604	13.92790235	100	0	3	9
31	107	4	52	7	2	20	0	100	60.0118246	33.289551	26.7222736	17.432647	15.856904	44.2848432	17.432647	1.787495013	46.15384615	100	4.3452773	0	4.3452773	4.984185617	-1.719351882	30	5.623093933	4.106101271	4.56119907	4.106101271	57.147736	4.511370969	0.232661229	71.17814135	15.18955218	100	0	3	48
31	116	23	53	7	2	20	0	100	60.0401708	51.7492256	8.2909452	17.3828009	34.3664247	34.5596922	17.3828009	0.887927607	0	0	0	0	0	0	-0.870461527	0	0	0	0	0	26.43462492	0	0.111409863	65.00455967	5.673525554	100	0	3	99
31	106	29	52	7	2	100	0	100	60.0433534	25.4011127	34.6422407	9.3033648	16.0977479	43.9066996	9.3033648	1.027324228	0	0	0	0	0	0	-0.892972996	0	0	0	0	0	46.93766507	0	0.179676717	80.20984435	10.63345492	100	0	3	16
31	108	29	52	7	2	100	0	100	60.0509556	24.6550067	35.3959489	5.2479509	19.4070558	29.1939558	5.2479509	0.842299293	100	100	3.6508015	0	3.6508015	7.59333316	-0.813516511	100	10.2216876	0	10.2216876	0	25.38875041	7.59333316	0.161117337	93.69393524	7.786926572	100	0	3	35
36	126	4	52	13	2	20	0	100	60.0328839	17.5251197	42.5077642	15.776057	1.7490627	58.050273	15.776057	2.853257788	0	0	0	0	0	0	-2.647152237	0	0	0	0	0	38.80564182	0	0.432103867	91.6846492	29.64734812	100	0	3	0
33	103	33	51	9	1	30	0	80	60.0369963	21.7098961	38.3271002	19.8387949	1.8711012	58.0088376	19.8387949	3.33712739	0	0	0	0	0	0	-3.379662411	0	0	0	0	0	30.5349505	0	0.611679792	66.98967047	43.75560807	100	0	3	0
34	102	14	52	9	3	40	0	80	60.03913	25.7146198	34.3245102	10.8010887	14.9135311	44.9637524	10.8010887	1.832452598	0	0	0	0	0	0	-1.826899925	0	0	0	0	0	30.35121106	0	0.407319568	63.63541553	77.45284601	100	0	3	39
33	106	20	53	9	1	20	0	100	60.0305726	33.9210627	26.1095099	4.1347636	29.7862991	26.1732103	4.1347636	1.123033851	0	0	0	0	0	0	-1.139508151	0	0	0	0	0	31.98152256	0	0.16608262	87.58749112	7.171617752	100	0	3	10
32	103	33	51	8	2	20	0	100	41.4501836	24.6203953	16.8297883	14.6881474	9.9322479	31.2824283	14.6881474	2.079058595	0	0	0	0	0	0	-1.937615279	0	0	0	0	0	38.78998061	0	0.255544958	82.32799727	10.03307348	100	0	3	0
33	115	11	51	10	2	40	0	100	300.0095795	108.6576221	191.3519574	57.4359658	51.2216563	248.5887158	57.4359658	1.961272319	0	0	0	0	0	0	-1.844271848	0	0	0	0	0	35.43128363	0	0.272620044	58.48075307	84.92861865	100	0	3	342
32	106	11	51	7	1	50	0	100	300.0341621	49.6330233	250.4011388	29.9781872	19.6548361	280.2773636	29.9781872	2.814560895	0	0	0	0	0	0	-2.681156963	0	0	0	0	0	30.50980843	0	0.396743636	74.39042538	117.7304875	100	0	3	20
32	106	11	51	7	1	60	0	100	300.0531816	54.393507	245.6596746	24.3750619	30.0184451	269.8512388	24.3750619	2.804519131	0	0	0	0	0	0	-2.707418247	0	0	0	0	0	17.34462436	0	0.351857869	59.4875315	99.92597939	100	0	3	12
31	111	8	51	6	2	20	0	100	60.0135106	30.6514079	29.3621027	9.2301575	21.4212504	38.4124882	9.2301575	1.081955897	66.66666667	0	0	0	0	13.22554288	-0.93993102	0	0	0	0	6.04398045	68.48461285	10.83168873	0.133506809	80.25887731	7.721003499	100	0	3	32
36	106	2	52	13	2	40	0	80	60.0016534	11.5218264	48.479827	11.5218264	0	19.5648538	11.5218264	3.143133593	0	0	0	0	0	0	-3.317584215	0	0	0	0	0	39.36170348	0	0.877992213	51.20016028	24.61500357	99.96549183	0	3	22
32	120	23	53	7	2	20	0	100	60.0476753	33.7812799	26.2663954	22.9237633	10.8575166	37.423729	22.9237633	1.573953856	0	0	0	0	0	0	-1.67688552	0	0	0	0	0	38.22865682	0	0.203261358	84.16210612	30.06902911	99.68730876	0	3	35
32	102	33	52	10	1	40	10	70	60.0039847	15.6744229	44.3295618	11.0192503	4.6551726	40.5012866	11.0192503	3.134112839	0	0	0	0	0	0	-3.080922056	0	0	0	0	0	51.7796184	0	0.482885001	65.94522891	28.79865456	99.62205364	0	3	9
31	126	18	52	7	2	100	0	100	60.0344572	2.3028765	57.7315807	2.2021199	0.1007566	20.4163877	2.2021199	3.753494954	0	0	0	0	0	0	-3.78765124	0	0	0	0	0	21.31055872	0	1.174740177	95.42816089	32.93747739	99.5875474	0	3	0
32	115	33	51	10	1	40	10	70	60.0510077	13.1659652	46.8850425	4.3482276	8.8177376	51.0501078	4.3482276	2.509157348	0	0	0	0	0	0	-2.30927728	0	0	0	0	0	34.13995868	0	0.27637763	66.44825341	16.81879496	99.30270759	0	3	21
33	122	33	51	10	1	20	0	100	60.0251171	17.2585414	42.7665757	13.5292236	3.7293178	56.1599192	13.5292236	3.157825383	0	0	0	0	0	0	-3.135621921	0	0	0	0	13.0612272	40.67417058	13.0612272	0.445611201	67.10972576	38.98214754	98.80189802	0	3	0
36	103	33	52	13	3	30	10	80	60.0051542	49.809654	10.1955002	22.4382523	27.3714017	32.5017693	22.4382523	1.526130783	0	0	0	0	0	0	-1.326250756	0	0	0	0	0	47.21891576	0	0.137671596	67.97592977	13.14702845	98.62449204	0	3	45
32	103	33	52	9	2	20	0	100	60.0588224	36.3704064	23.688416	15.3014617	21.0689447	38.8546568	15.3014617	1.534853307	0	0	0	0	0	0	-1.305798076	0	0	0	0	0	43.69045254	0	0.142098971	82.25491031	8.234843664	97.43669663	0	3	9
32	106	20	53	10	2	40	0	60	60.0273868	15.3517198	44.675667	8.390918	6.9608018	52.9181801	8.390918	2.079877947	0	0	0	0	0	0	-2.068209154	0	0	0	0	0	23.93098929	0	0.18148834	84.09961778	16.25151399	96.91833503	0	3	16
31	120	16	52	7	2	100	0	100	60.022847	22.9706973	37.0521497	5.3458217	17.6248756	42.3517163	5.3458217	2.375804085	0	0	0	0	0	0	-2.314028183	0	0	0	0	0	34.81432846	0	0.408948716	64.73377909	40.59640881	96.78828196	0	3	50
33	106	20	53	10	2	20	0	100	60.017467	19.0732397	40.9442273	2.8570233	16.2162164	43.569958	2.8570233	1.721200747	0	0	0	0	0	0	-1.129388441	0	0	0	0	0	9.785778345	0	0.126952739	55.86337013	14.48127118	96.28758415	0	3	12
32	103	29	52	7	2	20	0	100	60.0361828	49.489469	10.5467138	23.1867288	26.3027402	33.7370928	23.1867288	0.390774523	0	0	0	0	0	0	-0.314481261	0	0	0	0	0	27.99842083	0	0.057160842	64.52248808	3.406373102	95.81187439	0	3	27
32	108	15	51	10	1	50	10	60	60.0265372	24.3622104	35.6643268	8.3557708	16.0064396	43.8895073	8.3557708	1.887617101	60	100	6.4629078	0	6.4629078	5.832018833	-1.709866069	50	5.51657435	20.3753707	12.94597253	20.3753707	7.819173031	11.64935958	0.191992559	76.1587822	11.09931218	95.59049536	0	3	18
32	130	2	52	7	2	20	0	100	60.0499759	25.7872828	34.2626931	18.023225	7.7640578	52.2645976	18.023225	3.136991275	85.71428571	0	0	0	0	8.758501033	-3.105120051	0	0	0	0	3.9706819	45.00902119	8.074526871	0.581511737	55.6106056	34.05186019	95.44153568	0	3	30
32	108	11	52	7	2	20	0	100	60.0576144	21.9609256	38.0966888	16.5042669	5.4566587	41.8815731	16.5042669	3.091398619	100	100	3.39664195	0	3.39664195	5.297358036	-3.153397962	100	5.719739389	0	5.719739389	0	34.69452285	5.297358036	0.679213752	63.78981692	32.71767871	95.05197879	0	3	77
32	106	2	51	10	2	40	0	100	300.0325516	73.192035	226.8405166	70.136788	3.055247	296.7443167	70.136788	3.499696799	0	0	0	0	0	0	-3.429770369	0	0	0	0	0	6.090311851	0	1.163766337	60.0718162	365.9659099	95.03492961	0	3	36
32	103	11	52	9	1	60	0	60	60.02254	21.6225601	38.3999799	16.4231979	5.1993622	54.6757066	16.4231979	3.362490841	0	0	0	0	0	0	-3.103083843	0	0	0	0	0	15.29388183	0	0.504252019	60.12505387	32.64848413	92.98230517	0	3	18
31	103	18	52	7	2	100	0	100	60.0433673	34.9522721	25.0910952	23.0324054	11.9198667	48.0577228	23.0324054	1.215735925	0	0	0	0	0	0	-1.072178341	0	0	0	0	0	64.79199701	0	0.172957212	66.90609491	10.26411471	92.08732488	0	3	27
34	103	33	51	14	1	60	0	80	60.0435032	40.1412115	19.9022917	23.7284791	16.4127324	43.5030356	23.7284791	2.184897111	0	0	0	0	0	0	-2.052184787	0	0	0	0	0	26.4533925	0	0.208493116	56.75776311	11.77331526	91.51069962	0	3	45
34	109	4	52	9	2	40	0	100	60.0340794	36.8218049	23.2122745	23.167316	13.6544889	46.2301927	23.167316	1.072207318	0	0	0	0	0	0	-1.133868085	0	0	0	0	0	54.3829617	0	0.157058704	64.15754132	18.74620375	91.24231802	0	3	84
32	117	29	52	7	2	20	0	100	60.0429891	25.5992758	34.4437133	22.4790563	3.1202195	57.0453843	22.4790563	2.550981579	0	0	0	0	0	0	-2.346786424	0	0	0	0	0	24.94306047	0	0.437325918	54.85641734	35.15212449	90.57816315	0	3	150
32	109	29	52	7	2	20	0	100	60.0398333	46.8984875	13.1413458	27.7668987	19.1315888	41.036364	27.7668987	0.927250128	0	0	0	0	0	0	-0.781595281	0	0	0	0	0	37.1157499	0	0.074243137	60.58347042	4.389946831	90.49028015	0	3	69
32	103	33	51	10	1	50	0	50	60.0203246	20.3288916	39.691433	9.9287117	10.4001799	49.4750741	9.9287117	2.216387048	0	0	0	0	0	0	-2.082291542	0	0	0	0	0	21.94985262	0	0.351225122	72.08879449	24.27465492	90.46571667	0	3	18
32	115	31	52	7	2	20	0	100	60.043435	41.0927575	18.9506775	19.0142979	22.0784596	38.0690022	19.0142979	1.475230656	0	0	0	0	0	0	-1.342770931	0	0	0	0	0	33.74585441	0	0.140900839	51.34731483	8.457030872	90.44440235	0	3	49
32	120	24	53	7	2	20	0	100	60.0514677	13.347446	46.7040217	6.3321641	7.0152819	19.5798962	6.3321641	1.575680534	0	0	0	0	0	0	-1.513420525	0	0	0	0	0	54.9422324	0	0.217426333	83.26584114	15.08820212	90.43778046	0	3	25
32	103	33	52	9	1	40	0	100	60.0071862	23.6585449	36.3486413	13.4680908	10.1904541	49.6644549	13.4680908	2.341747682	0	0	0	0	0	0	-2.396144762	0	0	0	0	0	27.71457402	0	0.552062267	69.4601916	115.5856184	89.79187678	0	3	9
32	106	2	51	10	2	60	0	80	60.0363866	14.4907158	45.5456708	13.4513139	1.0394019	58.8640478	13.4513139	3.434657572	0	0	0	0	0	0	-3.467649282	0	0	0	0	0	21.62936875	0	0.731587595	81.82626725	43.29219584	89.57935564	0	3	8
36	109	4	51	10	2	30	0	80	60.0278157	31.69137	28.3364457	24.7739169	6.9174531	52.9366799	24.7739169	1.539481029	0	0	0	0	0	0	-1.344481254	0	0	0	0	0	55.25237603	0	0.146433817	49.17537977	8.710046243	88.65721603	0	3	48
36	103	11	52	13	3	20	10	90	60.0608484	27.125453	32.9353954	17.5026784	9.6227746	50.3391646	17.5026784	2.527273439	0	0	0	0	0	0	-2.642453758	0	0	0	0	0	45.31826729	0	0.384172241	63.82856688	32.04968484	88.17009043	0	3	45
32	122	13	54	7	2	20	0	100	60.0051807	9.8612728	50.1439079	5.8950025	3.9662703	14.9295675	5.8950025	1.713964198	60	0	0	0	0	6.764522533	-1.700428171	0	0	0	0	2.55807425	39.1486583	5.08194322	0.291819248	76.74175085	5.824237296	88.02156897	0	3	18
33	120	2	51	10	3	20	10	90	60.0023517	27.4365467	32.565805	15.7720137	11.664533	48.1309478	15.7720137	1.684046459	0	0	0	0	0	0	-1.440036445	0	0	0	0	0	51.19430505	0	0.238564004	80.33535836	13.11994216	87.74232764	0	3	125
33	120	2	51	10	2	30	0	80	60.0305387	17.3132107	42.717328	10.1286819	7.1845288	52.6939502	10.1286819	1.944431062	0	0	0	0	0	0	-2.075719608	0	0	0	0	0	35.45076639	0	0.292241086	73.45076366	17.0165416	86.72879769	0	3	90
33	103	11	51	10	3	30	0	100	60.0035209	23.2575543	36.7459666	11.9613184	11.2962359	48.5819471	11.9613184	1.842433235	0	0	0	0	0	0	-1.53435933	0	0	0	0	0	19.66821761	0	0.236515076	77.32527704	15.51958842	86.10829518	0	3	45
33	120	2	51	10	3	20	10	90	60.0252247	25.5732784	34.4519463	12.0553662	13.5179122	46.3126325	12.0553662	1.74236365	0	0	0	0	0	0	-1.611641439	0	0	0	0	0	49.48421662	0	0.230529083	75.08675362	12.85097967	85.63545202	0	3	110
32	103	33	52	9	2	60	0	80	60.0613249	36.8600623	23.2012626	25.5012034	11.3588589	48.5397776	25.5012034	2.421714634	0	0	0	0	0	0	-2.401131838	0	0	0	0	0	45.798633	0	0.291848357	77.26224432	20.73343577	85.29159026	0	3	9
33	107	31	52	12	2	20	0	100	60.0087685	36.3635229	23.6452456	20.9620151	15.4015078	44.4746484	20.9620151	1.389960548	66.66666667	100	5.747916767	0	5.747916767	5.920267183	-1.285847395	50	6.0926176	6.858849033	6.475733317	6.858849033	26.57017424	6.2331278	0.138088705	58.98465976	8.088078287	84.65375973	0	3	48
32	103	11	51	9	1	50	10	60	60.0379883	34.1480661	25.8899222	25.8085719	8.3394942	51.7035135	25.8085719	2.568710122	0	0	0	0	0	0	-2.270680436	0	0	0	0	0	42.01793525	0	0.317008487	57.06981639	23.50686113	84.24939754	0	3	9
31	103	23	53	7	2	20	0	100	60.016302	19.5841283	40.4321737	11.4353625	8.1487658	21.1656537	11.4353625	0.827369449	0	0	0	0	0	0	-0.663267146	0	0	0	0	0	38.21153267	0	0.254405869	71.34857654	8.649618044	83.42970795	0	3	18
33	106	2	51	10	3	10	0	100	60.0181322	10.2700383	49.7480939	9.0325882	1.2374501	58.6032256	9.0325882	2.928497786	0	0	0	0	0	0	-2.645371913	0	0	0	0	0	42.55088681	0	0.614509999	63.12850752	35.05086478	83.15190937	0	3	14
32	116	6	53	7	2	20	0	100	60.0280916	49.5603386	10.467753	6.6845696	42.875769	17.3242227	6.6845696	0.67461106	0	0	0	0	0	0	-0.649358507	0	0	0	0	0	37.48424125	0	0.092307105	69.77129579	5.720794084	82.3707232	0	3	99
33	103	11	51	10	3	30	0	100	60.0469821	25.2684829	34.7784992	13.1085245	12.1599584	47.7592452	13.1085245	1.725920029	0	0	0	0	0	0	-1.544647594	0	0	0	0	0	16.25274983	0	0.212681541	74.20156485	14.0136536	82.10742173	0	3	54
32	106	20	53	10	1	60	0	70	60.0298994	24.401099	35.6288004	2.6657049	21.7353941	38.1730718	2.6657049	1.004570753	0	0	0	0	0	0	-1.208440812	0	0	0	0	0	5.149135432	0	0.095698627	64.23656444	9.132210667	81.67667214	0	3	8
36	109	4	51	10	3	20	10	90	60.055951	34.1295954	25.9263556	31.5497388	2.5798566	57.333177	31.5497388	2.121604623	0	0	0	0	0	0	-1.79682727	0	0	0	0	0	43.45051024	0	0.238462896	75.78811875	16.84440116	81.55262479	0	3	70
32	107	19	51	10	1	40	10	70	60.0243082	18.0015964	42.0227118	13.8524515	4.1491449	55.7341507	13.8524515	3.283890493	33.33333333	0	0	10.48267683	10.48267683	6.7909619	-3.172611314	66.66666667	6.7909619	9.3572069	7.6463769	10.20130935	48.34344358	9.064526867	0.471818912	65.58646093	26.43117485	81.48667022	0	3	16
36	109	4	51	10	2	20	10	90	60.040235	31.0650102	28.9752248	28.7235963	2.3414139	57.556041	28.7235963	1.503055542	0	0	0	0	0	0	-1.407699182	0	0	0	0	0	38.43358851	0	0.220057147	63.04599617	12.98544072	81.43162163	0	3	42
32	103	33	52	9	2	50	0	70	60.0320579	30.0991676	29.9328903	20.7693345	9.3298331	50.4946153	20.7693345	2.483789165	0	0	0	0	0	0	-2.359057444	0	0	0	0	0	19.9107017	0	0.342782815	87.62097942	18.94604397	80.82406744	0	3	18
32	106	2	51	10	1	40	10	70	60.003142	11.7284389	48.2747031	9.9308098	1.7976291	58.047718	9.9308098	2.769194504	0	0	0	0	0	0	-2.527193819	0	0	0	0	0	22.26042494	0	0.367132618	58.89520395	20.61420307	80.25269898	0	3	6
31	117	29	52	7	2	100	0	100	60.0213132	41.9700941	18.0512191	30.2711442	11.6989499	48.0641692	30.2711442	1.11702478	0	0	0	0	0	0	-0.928633121	0	0	0	0	0	28.36465572	0	0.135629096	58.24701015	7.997151097	80.00992584	0	3	165
32	115	11	52	12	2	40	0	100	39.0307598	19.2072083	19.8235515	17.2932928	1.9139155	36.8239924	17.2932928	2.740507862	0	0	0	0	0	0	-2.588978668	0	0	0	0	0	41.54390489	0	0.487355259	58.21119726	23.23216025	79.38752267	0	3	7
36	106	9	51	10	1	30	0	80	60.0309358	18.0073067	42.0236291	17.43265	0.5746567	59.3221659	17.43265	3.825965133	0	0	0	0	0	0	-3.823558757	0	0	0	0	0	33.26902326	0	0.7106862	57.36224475	42.27696595	78.91672401	0	3	14
32	103	11	52	9	1	40	0	100	60.0489313	24.3113226	35.7376087	16.2123038	8.0990188	51.8098529	16.2123038	2.329430984	0	0	0	0	0	0	-2.319061454	0	0	0	0	0	29.75960097	0	0.372622546	69.78817702	22.48734894	78.725123	0	3	45
32	120	2	51	10	1	40	10	70	60.0059525	22.0562709	37.9496816	17.7708343	4.2854366	55.5273125	17.7708343	1.568066421	0	0	0	0	0	0	-1.386717392	0	0	0	0	0	23.78719592	0	0.297222442	80.85289335	71.36198142	78.49160306	0	3	26
33	103	33	51	10	3	60	0	80	60.032586	42.8077951	17.2247909	15.4734641	27.334331	32.551396	15.4734641	1.46712541	0	0	0	0	0	0	-1.428986268	0	0	0	0	0	22.25162372	0	0.210199607	70.61529813	11.94247959	78.1727955	0	3	45
32	106	33	51	10	2	50	10	60	60.0005068	22.1638715	37.8366353	15.0669363	7.0969352	52.744961	15.0669363	3.099895679	0	0	0	0	0	0	-2.980845327	0	0	0	0	0	46.07291034	0	0.4457892	59.03154231	28.45491781	77.90850424	0	3	12
34	103	11	52	14	1	60	0	100	60.0297886	29.7143293	30.3154593	19.0430022	10.6713271	49.2153015	19.0430022	1.847360776	0	0	0	0	0	0	-1.781652545	0	0	0	0	0	42.19273012	0	0.221988772	64.77536414	14.76744773	77.90738704	0	3	45
32	103	33	51	10	3	40	10	70	60.036899	42.0096218	18.0272772	24.2024726	17.8071492	42.0841725	24.2024726	1.715323602	0	0	0	0	0	0	-1.795522136	0	0	0	0	0	18.54680425	0	0.208151591	69.62907696	12.82389149	77.33488175	0	3	36
32	102	9	51	9	1	50	0	100	300.0516517	153.2362236	146.8154281	76.7587337	76.4774899	223.3893864	76.7587337	1.995442332	0	0	0	0	0	0	-1.85856795	0	0	0	0	0	10.4079638	0	0.413345555	60.75501393	128.60255	77.07606363	0	3	135
32	108	15	51	10	2	30	10	80	60.0184914	41.0143339	19.0041575	17.4650626	23.5492713	36.3369877	17.4650626	1.59189167	77.77777778	0	0	0	0	7.140181529	-1.440110137	77.77777778	7.140181529	3.43236355	6.316221978	3.43236355	12.76367842	6.316221978	0.170831007	70.59942725	9.650727539	76.5813749	0	3	49
32	103	14	52	7	2	50	0	100	360.0557984	183.2094353	176.8463631	35.84896	147.3604753	212.5335846	35.84896	1.29275855	0	0	0	0	0	0	-1.152403709	0	0	0	0	0	20.21179982	0	0.118642295	64.48058155	52.84252994	76.29846472	0	3	18
33	102	14	51	10	3	30	0	90	60.0107421	40.2489852	19.7617569	21.2696325	18.9793527	40.8495556	21.2696325	1.587805917	0	0	0	0	0	0	-1.45242752	0	0	0	0	0	19.34190231	0	0.160060763	60.18483467	9.1766655	74.96139666	0	3	52
32	115	11	51	9	2	40	0	100	180.0245858	46.3319112	133.6926746	21.9593105	24.3726007	155.4957202	21.9593105	2.323836951	0	0	0	0	0	0	-2.207300821	0	0	0	0	0	48.15304883	0	0.26117886	52.22670859	47.98070705	74.05731301	0	3	115
32	103	11	52	9	1	40	0	80	60.0301092	30.8705154	29.1595938	22.5494712	8.3210442	51.5788691	22.5494712	2.034371223	0	0	0	0	0	0	-1.918570733	0	0	0	0	0	53.66534276	0	0.321104027	62.95881972	19.9211924	73.83852098	0	3	27
32	115	11	51	7	2	40	0	100	300.0344874	75.5468961	224.4875913	60.8804796	14.6664165	285.1171569	60.8804796	2.911905255	0	0	0	0	0	0	-2.91184954	0	0	0	0	0	33.10900223	0	0.414581051	57.15833088	126.1195664	72.99104955	0	3	203
33	115	11	51	9	2	40	0	100	300.0203068	138.3959335	161.6243733	43.2804551	95.1154784	204.7869343	43.2804551	1.417147274	0	0	0	0	0	0	-1.390414814	0	0	0	0	0	18.771736	0	0.177677099	56.1072426	50.1733066	72.93121706	0	3	88
33	103	11	52	9	1	40	0	80	60.0436213	16.9616949	43.0819264	6.5369934	10.4247015	49.4968258	6.5369934	1.45354888	0	0	0	0	0	0	-1.274555122	0	0	0	0	0	18.10864058	0	0.178907003	64.37009273	10.44729636	72.74128591	0	3	18
32	117	20	53	7	2	50	0	100	300.0331137	170.2064694	129.8266443	21.5365652	148.6699042	79.3546209	21.5365652	0.349517498	0	0	0	0	0	0	-0.267192675	0	0	0	0	0	12.70009186	0	0.033251629	64.81990281	20.05841131	72.72156065	0	3	690
32	106	2	52	10	2	40	10	70	60.002638	23.0216149	36.9810231	19.1518104	3.8698045	55.9491486	19.1518104	3.663832342	0	0	0	0	0	0	-3.768702776	0	0	0	0	0	12.17304845	0	0.854583912	78.43175228	48.32369189	72.62879132	0	3	8
32	103	11	52	9	3	40	10	70	60.0016089	17.8434902	42.1581187	12.7659864	5.0775038	54.7899534	12.7659864	2.899128095	0	0	0	0	0	0	-2.760372476	0	0	0	0	0	31.70528977	0	0.378009455	64.9720892	23.04056229	71.03774886	0	3	45
32	107	15	52	7	2	20	0	100	60.0262264	11.066588	48.9596384	5.4232082	5.6433798	54.5008937	5.4232082	2.601043918	100	100	3.1467319	0	3.1467319	25.93202925	-2.553841864	100	48.7173266	0	48.7173266	0	38.24633648	25.93202925	0.374881433	53.9726007	22.46118804	70.19627583	0	3	16
32	115	14	52	7	2	20	0	100	60.0528319	13.4731979	46.579634	9.4237763	4.0494216	17.6156697	9.4237763	2.387752539	0	0	0	0	0	0	-2.38442889	0	0	0	0	0	29.93090667	0	0.452264685	60.98901688	11.46226527	68.55000108	0	3	35
32	103	33	52	9	1	40	0	80	60.0502376	11.4012517	48.6489859	3.8241417	7.57711	52.2988407	3.8241417	2.91011611	0	0	0	0	0	0	-2.968505112	0	0	0	0	0	10.15279751	0	0.521057761	72.63968996	48.8833025	68.49241416	0	3	0
32	103	33	51	10	1	40	0	80	60.0501312	27.9978682	32.052263	12.3436715	15.6541967	44.2233898	12.3436715	1.427167887	0	0	0	0	0	0	-1.174754816	0	0	0	0	0	13.04319941	0	0.101487265	59.71185621	5.719172981	68.24884709	0	3	45
32	124	33	52	9	3	40	10	70	60.0432541	33.1654066	26.8778475	22.3974977	10.7679089	49.1521071	22.3974977	1.737529941	0	0	0	0	0	0	-1.510605174	0	0	0	0	0	23.54004752	0	0.171058469	59.98758262	14.79063326	67.96451748	0	3	60
32	106	20	53	10	1	60	0	80	60.0146032	4.8218197	55.1927835	1.8731235	2.9486962	49.7021829	1.8731235	2.639668959	0	0	0	0	0	0	-2.665201591	0	0	0	0	0	2.741687185	0	0.294790042	50.81583826	25.00909966	67.83381781	0	3	6
32	120	2	51	10	3	40	10	70	60.0319781	20.9852984	39.0466797	16.4449204	4.540378	55.3618781	16.4449204	2.022669102	0	0	0	0	0	0	-1.781750956	0	0	0	0	0	27.9971504	0	0.207156646	61.71435392	13.57512887	65.95846006	0	3	92
32	120	2	51	10	3	50	10	60	60.0344462	14.5502379	45.4842083	10.0122864	4.5379515	55.5081591	10.0122864	2.631205088	0	0	0	0	0	0	-2.549374438	0	0	0	0	0	34.66001237	0	0.329111483	88.77501879	20.60069795	65.76770567	0	3	60
33	103	11	52	12	3	40	10	70	60.0297222	23.9456203	36.0841019	16.9214274	7.0241929	53.0718196	16.9214274	2.88271828	0	0	0	0	0	0	-2.854886852	0	0	0	0	0	42.3434762	0	0.408592296	56.50567512	22.94021576	65.5576457	0	3	36
32	103	11	52	9	2	40	10	70	60.0568327	23.3459296	36.7109031	15.5912293	7.7547003	52.1243771	15.5912293	2.947624892	0	0	0	0	0	0	-2.844339406	0	0	0	0	0	34.41910232	0	0.370020522	79.18814511	20.8215785	65.21969477	0	3	45
32	103	11	52	9	1	50	0	70	60.0524004	26.4798127	33.5725877	21.23726	5.2425527	54.5501933	21.23726	3.057172693	0	0	0	0	0	0	-2.751766234	0	0	0	0	0	21.81466249	0	0.341830127	72.06119268	18.17665375	64.74372615	0	3	27
32	106	2	52	9	2	60	10	50	60.0413476	15.5978644	44.4434832	8.8365355	6.7613289	53.1240172	8.8365355	2.151865928	0	0	0	0	0	0	-1.976438984	0	0	0	0	0	16.62082576	0	0.221588988	73.64539361	12.57519592	64.71054392	0	3	14
32	106	2	51	10	1	60	0	60	60.0279452	11.97543	48.0525152	8.7011479	3.2742821	56.5791259	8.7011479	2.170769618	0	0	0	0	0	0	-1.976687842	0	0	0	0	0	16.02277489	0	0.227592557	62.90528759	16.52790012	63.96393832	0	3	10
32	120	9	52	9	1	50	10	60	60.064143	17.0610466	43.0030964	12.1127544	4.9482922	54.9852772	12.1127544	2.659620951	0	0	0	0	0	0	-2.737719537	0	0	0	0	0	14.15761732	0	0.52244296	66.95549536	44.49529895	63.88083718	0	3	17
33	124	33	51	10	1	40	10	70	60.0237817	40.4204606	19.6033211	29.5947082	10.8257524	48.9642773	29.5947082	1.409939615	0	0	0	0	0	0	-1.20062779	0	0	0	0	0	36.24151502	0	0.147682122	61.36575959	8.367674419	63.07748332	0	3	111
32	103	33	51	10	2	40	10	70	60.0416083	32.6963259	27.3452824	15.9412508	16.7550751	43.0840029	15.9412508	1.310851446	0	0	0	0	0	0	-1.20023256	0	0	0	0	0	27.90188438	0	0.113088818	63.82402515	6.79158724	63.00089366	0	3	36
32	106	20	53	10	3	40	0	60	60.0055802	34.714536	25.2910442	5.6221736	29.0923624	34.4778187	5.6221736	1.527104331	0	0	0	0	0	0	-0.871584914	0	0	0	0	0	8.172457674	0	0.061276429	77.24129241	14.58521066	62.8455355	0	3	18
32	103	11	52	9	2	60	10	50	60.0109631	16.1883057	43.8226574	9.9827466	6.2055591	53.6873544	9.9827466	2.74695597	0	0	0	0	0	0	-2.734037885	0	0	0	0	0	22.40094597	0	0.377838607	72.95549355	27.47608188	61.95654429	0	3	9
32	102	33	51	10	1	60	0	60	60.0515555	38.2316624	21.8198931	3.6562552	34.5754072	25.2353183	3.6562552	1.023000434	0	0	0	0	0	0	-0.978608092	0	0	0	0	0	16.85561047	0	0.158885743	64.03832334	9.448524549	61.94470665	0	3	0
34	124	30	54	9	1	40	0	80	60.0379705	50.7321321	9.3058384	32.0570159	18.6751162	41.2287796	32.0570159	1.124154913	0	0	0	0	0	0	-0.879825081	0	0	0	0	0	21.81354866	0	0.133283792	55.17541061	11.48643448	60.6475563	0	3	105
33	103	11	51	10	2	80	0	50	60.0501845	19.695056	40.3551285	12.043313	7.651743	52.1392591	12.043313	2.740958981	0	0	0	0	0	0	-2.528000336	0	0	0	0	0	20.60885564	0	0.322428099	73.10795765	22.80528461	60.55544031	0	3	45
32	103	11	51	10	1	60	0	60	60.042011	26.9204421	33.1215689	21.0558702	5.8645719	54.0418066	21.0558702	2.246709678	0	0	0	0	0	0	-2.304498073	0	0	0	0	0	33.62618537	0	0.262906356	66.69567697	15.73200414	60.43018128	0	3	36
32	103	11	52	9	3	40	10	70	60.0162166	25.878635	34.1375816	18.6348207	7.2438143	52.6173825	18.6348207	2.774636891	0	0	0	0	0	0	-2.706195996	0	0	0	0	0	29.25138679	0	0.314487959	69.08694526	17.40082035	60.37102614	0	3	45
32	103	11	52	9	1	40	0	70	60.0547066	27.970771	32.0839356	20.7851743	7.1855967	52.6608005	20.7851743	2.94765496	0	0	0	0	0	0	-2.749394045	0	0	0	0	0	21.5304439	0	0.364562621	62.87150395	29.2491459	58.74023743	0	3	45
32	112	9	51	10	3	20	10	90	60.0090683	23.5201295	36.4889388	19.3823984	4.1377311	55.7208867	19.3823984	2.968810701	0	0	0	0	0	0	-2.7287902	0	0	0	0	0	15.08045574	0	0.617614814	52.62638145	41.37566258	57.47013044	0	3	6
32	102	14	51	10	1	50	10	60	60.0470678	22.7183983	37.3286695	12.5781591	10.1402392	49.7260123	12.5781591	1.603461367	0	0	0	0	0	0	-1.46616977	0	0	0	0	0	28.98498239	0	0.151759771	69.00400144	19.01411499	55.81961395	0	3	18
32	120	2	51	10	1	50	10	60	60.036116	12.7969738	47.2391422	12.4647078	0.332266	59.5743399	12.4647078	3.661450959	0	0	0	0	0	0	-3.681000047	0	0	0	0	0	19.85921902	0	0.719052841	69.06713241	43.0927505	55.79217996	0	3	9
32	103	33	51	10	1	50	10	60	60.0433755	41.8018642	18.2415113	18.8129768	22.9888874	36.9096741	18.8129768	1.274898428	0	0	0	0	0	0	-1.194294897	0	0	0	0	0	24.1064542	0	0.088468936	74.98080102	5.181510435	54.48687469	0	3	45
32	102	14	51	10	2	40	10	70	60.0369456	25.6681085	34.3688371	20.1299944	5.5381141	54.335219	20.1299944	1.631085894	0	0	0	0	0	0	-1.516592363	0	0	0	0	0	27.81383539	0	0.197979009	56.0877763	28.58085938	53.34405998	0	3	11
32	106	2	52	9	3	60	10	50	60.0003307	16.5786652	43.4216655	12.9688151	3.6098501	56.2170995	12.9688151	2.836137766	0	0	0	0	0	0	-2.574837732	0	0	0	0	0	12.57637963	0	0.314436072	78.76179736	19.93502305	52.39715472	0	3	20
32	102	33	52	9	1	50	10	60	60.0390597	29.9784891	30.0605706	18.6836818	11.2948073	48.7144466	18.6836818	1.812557908	0	0	0	0	0	0	-1.547730152	0	0	0	0	0	16.55179123	0	0.111611181	62.30785302	6.175737347	51.64081556	0	3	27
32	107	31	52	9	3	50	10	60	60.0448948	27.447202	32.5976928	4.6177357	22.8294663	37.0458736	4.6177357	0.916440313	50	50	6.9943253	9.5302227	8.262274	8.508095125	-0.78564994	50	9.012685067	5.499049067	7.255867067	6.506842475	5.826341727	7.5074688	0.077389255	63.4378533	4.446409399	50.15790946	0	3	32
32	106	20	53	9	1	60	0	60	60.0533781	46.9400228	13.1133553	5.8777057	41.0623171	18.7948962	5.8777057	0.701380627	0	0	0	0	0	0	-0.592976342	0	0	0	0	0	18.64369342	0	0.05677008	64.64213078	2.272109079	44.7108588	0	3	12
32	103	33	51	10	2	90	0	40	60.0468308	43.7837094	16.2631214	42.5862758	1.1974336	58.717076	42.5862758	4.051276491	0	0	0	0	0	0	-3.912233667	0	0	0	0	0	10.45768112	0	0.602831908	59.6792298	40.10722098	39.51307981	0	3	0
32	106	33	52	9	1	70	0	30	60.021023	28.1067899	31.9142331	19.464796	8.6419939	51.4026537	19.464796	2.198066926	0	0	0	0	0	0	-2.098411354	0	0	0	0	0	8.663782529	0	0.243848763	70.67026208	33.18487146	39.03690827	0	3	24
32	108	15	52	9	1	70	10	40	60.0184877	28.7910642	31.2274235	17.8825192	10.908545	49.0093498	17.8825192	2.08008784	63.63636364	100	4.860378725	0	4.860378725	5.033875171	-1.958599538	42.85714286	5.265203767	5.498841025	5.398710771	5.498841025	11.01386963	5.202953664	0.267203641	55.42854903	20.60550287	28.67003779	0	3	42
33	109	4	51	10	3	20	0	100	60.0141463	22.8735107	37.1406356	14.3874809	8.4860298	51.3498229	14.3874809	1.206443554	0	0	0	0	0	0	-0.806961843	0	0	0	0	0	60.02043713	0	0.127337468	48.52070392	7.077232157	100	30.36192605	2	66
33	109	4	51	10	3	10	0	100	60.0054113	22.6279511	37.3774602	14.9304688	7.6974823	52.114658	14.9304688	1.332995525	0	0	0	0	0	0	-1.065798842	0	0	0	0	0	79.87066576	0	0.139063105	50.95607356	9.174118845	100	30.12045002	2	42
32	106	33	52	10	3	40	10	70	60.0013963	15.4170698	44.5843265	9.7213971	5.6956727	54.0772274	9.7213971	3.055448496	0	0	0	0	0	0	-3.12614119	0	0	0	0	0	57.00187113	0	0.399368519	59.29609562	24.53083861	90.28853916	26.07165501	2	12
32	103	1	52	7	2	20	0	100	60.0208285	28.5375498	31.4832787	14.3356965	14.2018533	45.9670057	14.3356965	1.874698119	0	0	0	0	0	0	-1.763861123	0	0	0	0	0	64.08365161	0	0.261472921	51.75749909	15.61506588	99.46004089	26.0162663	2	36
36	102	33	51	13	3	20	10	90	60.021787	14.8893174	45.1324696	13.1148404	1.774477	58.0417645	13.1148404	3.81291027	0	0	0	0	0	0	-3.492471865	0	0	0	0	0	68.09407125	0	0.677271478	65.29496127	43.74386447	100	22.66404928	2	39
32	103	11	51	10	3	50	10	60	60.0471076	36.532776	23.5143316	8.0344558	28.4983202	31.6212184	8.0344558	1.117834866	0	0	0	0	0	0	-0.874212705	0	0	0	0	0	44.4661331	0	0.074882641	61.66793434	4.117567918	65.46337003	22.62140658	2	36
32	112	9	52	9	1	50	10	60	60.0229586	29.2104606	30.812498	28.2255291	0.9849315	58.910285	28.2255291	2.217961074	0	0	0	0	0	0	-2.19550972	0	0	0	0	0	42.06536741	0	0.311800445	50.31651532	18.26399291	71.50712531	20.43109274	2	100
32	112	9	52	9	1	30	10	80	60.0007304	21.7624305	38.2382999	14.8196721	6.9427584	52.917836	14.8196721	1.803777337	0	0	0	0	0	0	-1.645895345	0	0	0	0	0	40.93571926	0	0.188150606	59.3340973	13.06988966	81.14622322	19.47542612	2	75
36	103	11	51	10	2	20	10	90	60.0449925	20.7644267	39.2805658	11.5999354	9.1644913	50.756672	11.5999354	2.071732783	0	0	0	0	0	0	-2.017168111	0	0	0	0	0	48.29029104	0	0.192224515	52.33662531	11.47615409	72.80752809	19.44035844	2	45
32	112	1	52	7	2	20	0	100	60.0275098	27.9129373	32.1145725	18.73397	9.1789673	50.8511871	18.73397	2.320252433	0	0	0	0	0	0	-2.210651322	0	0	0	0	0	52.18451774	0	0.302700687	47.90071009	18.04879506	90.13483766	18.87873753	2	80
36	103	11	52	13	2	40	0	80	60.0203312	8.7849356	51.2353956	7.6826321	1.1023035	13.8305278	7.6826321	2.823685757	0	0	0	0	0	0	-2.657030053	0	0	0	0	0	46.813156	0	0.397502688	58.98657853	5.845987121	82.15975583	17.83543777	2	18
32	103	33	52	9	1	60	0	80	60.0018284	37.7656304	22.236198	31.7600429	6.0055875	53.857838	31.7600429	2.601861762	0	0	0	0	0	0	-2.428762503	0	0	0	0	0	45.1596753	0	0.175001482	46.87596546	9.640748151	67.84021759	16.79277703	2	45
32	103	33	51	10	1	60	0	80	60.0033396	47.5318407	12.4714989	14.8956171	32.6362236	27.2231059	14.8956171	1.069954335	0	0	0	0	0	0	-1.172751371	0	0	0	0	0	43.39567929	0	0.195122266	53.13984478	13.06737906	91.2730251	16.69724032	2	27
33	112	9	51	10	3	40	10	70	60.0154588	26.1082851	33.9071737	18.2426914	7.8655937	51.9215509	18.2426914	2.792054185	0	0	0	0	0	0	-2.505981096	0	0	0	0	0	42.2967492	0	0.295234018	83.9283401	14.92356644	85.08826896	16.38890015	2	19
36	103	11	52	13	3	20	10	90	60.0378606	32.2013876	27.836473	16.3371616	15.864226	43.9940735	16.3371616	2.002059117	0	0	0	0	0	0	-1.980637906	0	0	0	0	0	53.51261826	0	0.285629073	59.12633804	15.9898634	74.33325855	15.4904099	2	45
32	109	4	52	9	1	50	10	60	60.0510824	6.6396777	53.4114047	6.0651077	0.57457	59.3233135	6.0651077	3.260790098	0	0	0	0	0	0	-2.87145905	0	0	0	0	0	39.68709817	0	0.399838521	52.3126811	29.42235871	75.59691122	15.28661026	2	37
36	103	33	51	13	2	40	0	100	60.049269	22.4545339	37.5947351	5.2819756	17.1725583	42.6960448	5.2819756	2.426002796	0	0	0	0	0	0	-2.262950378	0	0	0	0	0	40.1972881	0	0.556795292	60.87810247	34.43040438	100	15.23552926	2	27
31	120	4	51	6	3	60	0	80	60.0265386	33.25769	26.7688486	10.5385701	22.7191199	37.0031605	10.5385701	0.862736675	0	0	0	0	0	0	-0.789473004	0	0	0	0	0	64.5949834	0	0.146021571	68.08459934	9.982990868	100	14.61684313	2	42
34	103	11	51	14	1	20	0	100	60.0491654	34.0730017	25.9761637	23.1815783	10.8914234	49.0092855	23.1815783	2.180398016	0	0	0	0	0	0	-1.930893116	0	0	0	0	0	55.03037563	0	0.215433784	54.25589626	14.9796412	76.00909076	14.56259139	2	54
33	109	4	51	9	3	30	10	80	60.049517	30.3944738	29.6550432	18.9070288	11.487445	48.3792398	18.9070288	1.642684628	0	0	0	0	0	0	-1.400885027	0	0	0	0	0	46.2062229	0	0.124813966	59.47376435	7.001695834	76.05233781	13.819745	2	35
33	102	33	51	10	1	60	0	60	60.0117537	22.22208	37.7896737	8.1845247	14.0375553	45.7890468	8.1845247	1.794206359	0	0	0	0	0	0	-1.654239885	0	0	0	0	0	29.35787947	0	0.132889309	62.18805203	10.99715705	94.30430969	13.81065591	2	27
36	109	4	51	13	1	40	0	90	60.0577666	30.5664787	29.4912879	23.727133	6.8393457	53.0725769	23.727133	1.866716079	0	0	0	0	0	0	-1.549873488	0	0	0	0	0	50.67047217	0	0.207562176	59.01803909	11.56636066	91.65561409	13.32441359	2	50
32	120	9	52	9	2	50	10	60	60.0039767	22.7531387	37.250838	16.9047395	5.8483992	54.0128673	16.9047395	2.879660176	0	0	0	0	0	0	-2.818385884	0	0	0	0	0	24.18067404	0	0.461720017	56.82718137	30.12140832	47.35390098	13.24415329	2	35
32	120	9	52	9	1	50	10	60	60.0585011	24.4690822	35.5894189	18.2621334	6.2069488	53.7172802	18.2621334	2.981930125	0	0	0	0	0	0	-3.01027838	0	0	0	0	0	42.20837921	0	0.507280022	70.43349033	35.72618806	100	12.72925405	2	88
32	102	14	52	9	1	60	0	80	60.0497757	35.2274526	24.8223231	4.8601534	30.3672992	29.4824737	4.8601534	0.99453411	0	0	0	0	0	0	-0.834155351	0	0	0	0	0	32.75781526	0	0.080017559	63.88061095	8.680754453	77.06239599	12.6383322	2	9
32	112	9	51	10	1	50	0	50	60.018014	30.4112645	29.6067495	17.4506501	12.9606144	46.897887	17.4506501	1.105407121	0	0	0	0	0	0	-1.008803113	0	0	0	0	0	32.58435104	0	0.147696862	55.93498463	11.09060762	57.47638686	12.51037425	2	75
36	103	11	51	10	3	20	10	90	60.0415522	28.8635186	31.1780336	11.8091229	17.0543957	42.8397	11.8091229	1.672830564	0	0	0	0	0	0	-1.55433315	0	0	0	0	0	53.39933019	0	0.144296358	71.4173376	8.058882098	77.09756092	12.10673978	2	54
32	112	9	52	9	1	50	0	50	60.0002877	22.1409272	37.8593605	8.7338942	13.407033	46.4546378	8.7338942	0.632745484	0	0	0	0	0	0	-0.537193784	0	0	0	0	0	34.87625565	0	0.060627955	57.47542612	3.477944064	50.44978061	10.47102166	2	113
32	111	9	52	9	1	20	0	30	180.0558904	30.2108759	149.8450145	18.1490811	12.0617948	167.8251249	18.1490811	3.363380444	50	0	0	0	0	23.51073273	-3.287576537	0	0	0	0	12.9634231	33.03090813	18.23707791	0.474087499	54.51377432	90.89319291	98.90699959	10.44173012	2	32
32	103	33	52	9	2	40	10	70	60.0058934	23.567372	36.4385214	4.1438239	19.4235481	40.4075533	4.1438239	1.219504444	0	0	0	0	0	0	-1.173992906	0	0	0	0	0	51.90617685	0	0.133625925	31.21077738	9.46539459	100	10.25430791	2	9
36	103	11	52	13	1	50	0	90	60.012611	20.2125131	39.8000979	15.163299	5.0492141	54.7576646	15.163299	2.809358128	0	0	0	0	0	0	-2.63069594	0	0	0	0	0	32.3630247	0	0.323980999	51.02948378	18.27080737	68.73942139	10.2420478	2	54
32	112	9	52	9	1	50	10	60	60.0318635	29.9277516	30.1041119	22.6078111	7.3199405	52.6154713	22.6078111	2.034467597	0	0	0	0	0	0	-1.988149379	0	0	0	0	0	39.99899112	0	0.275266931	70.33260115	16.12403737	83.68959343	8.828867851	2	86
32	107	31	51	10	3	40	10	70	60.0355329	28.7586576	31.2768753	11.7753584	16.9832992	43.1053714	11.7753584	1.385628082	40	50	9.0650304	3.7352669	6.40014865	6.26580585	-1.224140412	33.33333333	3.4665813	5.742255125	4.983697183	5.07325905	15.21279645	5.55027777	0.12021514	53.75187109	7.078379102	44.73739411	8.487415305	2	32
33	109	4	51	10	2	40	0	100	60.0086708	30.1501443	29.8585265	22.0376158	8.1125285	51.7342504	22.0376158	1.142398796	0	0	0	0	0	0	-0.866480902	0	0	0	0	0	64.38310551	0	0.131820133	53.05340511	7.381567055	98.90017981	8.484116803	2	42
36	103	33	51	13	3	40	0	60	60.051612	30.9609423	29.0906697	19.9645666	10.9963757	48.8538574	19.9645666	2.599580456	0	0	0	0	0	0	-2.376726562	0	0	0	0	0	35.29240267	0	0.287410332	71.16189502	19.06558719	94.24494912	8.296171436	2	36
31	102	1	52	7	2	20	0	100	60.0460501	23.6144124	36.4316377	11.6315974	11.982815	48.0538957	11.6315974	1.8896607	0	0	0	0	0	0	-1.668972036	0	0	0	0	0	71.58601233	0	0.268254877	57.88746331	16.01423682	98.80113476	7.763088833	2	44
32	112	9	52	9	2	50	10	60	60.0409005	18.3016242	41.7392763	13.3902852	4.911339	54.9884952	13.3902852	2.624428163	0	0	0	0	0	0	-2.212135469	0	0	0	0	0	24.23890946	0	0.293538422	53.3554683	16.62937029	50.3339628	6.969889782	2	47
32	103	33	52	8	1	20	0	40	60.0192955	24.6310171	35.3882784	8.754154	15.8768631	44.0091714	8.754154	1.31998934	0	0	0	0	0	0	-1.110082165	0	0	0	0	0	21.38805408	0	0.120889349	66.86025453	6.728958291	51.21379414	6.421075185	2	36
32	112	9	51	10	1	40	10	70	60.0601691	24.4929105	35.5672586	20.1366445	4.356266	55.5166336	20.1366445	2.440028463	0	0	0	0	0	0	-2.126577794	0	0	0	0	0	28.98383043	0	0.295313641	89.54120097	16.10417304	100	6.35403283	2	47
32	115	30	54	10	1	60	0	100	60.045862	41.2996683	18.7461937	19.9919631	21.3077052	38.4898625	19.9919631	0.876932927	0	0	0	0	0	0	-0.815424548	0	0	0	0	0	44.24872554	0	0.105107352	52.8770051	11.64793609	67.94695282	6.323894024	2	28
36	103	33	51	13	1	50	0	90	60.0603051	39.2473004	20.8130047	7.6857106	31.5615898	28.2687326	7.6857106	1.262019549	0	0	0	0	0	0	-1.292742911	0	0	0	0	0	23.16428658	0	0.172246657	75.17406586	13.97316939	97.47506848	6.190292858	2	54
32	112	9	51	10	1	20	0	100	60.0019302	9.6146258	50.3873044	5.3337052	4.2809206	55.5171158	5.3337052	2.560756247	0	0	0	0	0	0	-2.411330176	0	0	0	0	0	41.1062725	0	0.301826828	62.05609178	19.49177741	91.55431872	6.081935115	2	50
32	126	4	51	10	2	40	0	80	60.0424667	13.950814	46.0916527	4.1587296	9.7920844	50.0866942	4.1587296	2.171971078	0	0	0	0	0	0	-1.917798476	0	0	0	0	0	32.27505007	0	0.342064747	78.86333182	20.00504919	86.7575287	4.868074652	2	0
32	115	2	51	10	1	40	10	70	60.0281676	40.5781226	19.450045	11.1904643	29.3876583	30.4661984	11.1904643	0.837193487	0	0	0	0	0	0	-0.663154636	0	0	0	0	0	36.68166693	0	0.11989277	55.77948848	7.087421429	64.0222566	4.709324194	2	70
36	109	4	52	13	3	30	10	80	60.0466065	14.2745046	45.7721019	11.9592711	2.3152335	57.6082287	11.9592711	2.223973993	0	0	0	0	0	0	-1.952757366	0	0	0	0	0	53.67265469	0	0.307317968	57.60832875	23.05131198	93.44054635	4.624233042	2	59
36	103	11	51	10	2	30	0	80	60.0462998	25.5616244	34.4846754	17.3622213	8.1994031	51.7162315	17.3622213	2.24294818	0	0	0	0	0	0	-2.162610937	0	0	0	0	0	31.54066112	0	0.214340567	61.35718543	12.52584954	64.27939615	4.546754188	2	54
34	109	4	51	9	1	40	0	80	60.0167534	37.6260864	22.390667	24.8137276	12.8123588	47.059549	24.8137276	1.803064791	0	0	0	0	0	0	-1.655659684	0	0	0	0	0	43.85723539	0	0.183658285	56.89120212	10.28507926	92.25991776	4.449137475	2	70
32	126	14	52	9	2	40	10	70	60.0635714	44.8704362	15.1931352	19.0454569	25.8249793	34.0566656	19.0454569	1.029288267	0	0	0	0	0	0	-0.89255406	0	0	0	0	0	16.72284347	0	0.108517723	44.66435725	8.650756582	50.72130767	4.386186332	2	0
32	102	14	51	10	1	60	0	80	60.0418305	40.0419971	19.9998334	15.3149053	24.7270918	35.089266	15.3149053	1.037349747	0	0	0	0	0	0	-0.982626899	0	0	0	0	0	26.56306004	0	0.11153234	76.76150196	6.659024037	77.7302852	4.298616235	2	54
32	103	33	52	9	2	40	0	80	60.0191391	38.2810615	21.7380776	12.4121334	25.8689281	33.9769697	12.4121334	1.284511583	0	0	0	0	0	0	-1.314788325	0	0	0	0	0	15.8826749	0	0.131274873	56.23446455	9.796853493	66.27451424	4.268234926	2	9
32	102	9	52	4	1	50	0	100	300.0443043	197.5584711	102.4858332	139.9577196	57.6007515	242.1605086	139.9577196	2.408220163	0	0	0	0	0	0	-2.332663847	0	0	0	0	0	61.36002659	0	0.263390558	53.14065334	84.91138346	93.27882754	4.025823207	2	18
32	103	33	52	10	3	40	10	70	60.0033662	16.9400696	43.0632966	12.4828153	4.4572543	55.4107729	12.4828153	3.361988088	0	0	0	0	0	0	-3.242978987	0	0	0	0	0	58.11593357	0	0.490047031	65.31060814	33.5976585	100	3.716038815	2	9
32	102	9	52	7	1	50	0	100	222.4435294	117.1806517	105.2628777	62.6900005	54.4906512	167.600678	62.6900005	2.751083554	0	0	0	0	0	0	-2.734165683	0	0	0	0	0	52.9552872	0	0.373413597	68.04029706	78.02326415	93.69769517	3.15986752	2	36
32	103	33	52	9	1	50	0	60	60.0486935	28.9634113	31.0852822	13.5311455	15.4322658	44.4101646	13.5311455	2.089196901	0	0	0	0	0	0	-2.016552161	0	0	0	0	0	17.41434702	0	0.281439231	53.38616256	17.91291016	85.81541745	3.029560129	2	36
32	107	31	52	9	1	50	10	60	60.0573305	26.1574747	33.8998558	4.8044647	21.35301	38.5716227	4.8044647	0.888909068	33.33333333	100	9.9728909	0	9.9728909	10.8594518	-0.790880056	20	11.7460127	6.95861695	7.9160961	6.95861695	10.79175726	8.258895233	0.078649054	56.20523152	8.373598089	42.79530395	2.886656563	2	16
32	107	31	52	9	3	50	10	60	60.0358465	27.5966413	32.4392052	6.0357643	21.560877	38.3030125	6.0357643	0.835350367	72.72727273	100	4.5736071	0	4.5736071	5.998181613	-0.715486064	70	6.201692257	3.4937769	5.38931765	3.4937769	12.38346828	5.315162145	0.065362072	53.89120126	3.849716575	40.0129001	2.567990292	2	64
33	103	33	51	10	1	40	10	70	60.0513359	24.5271535	35.5241824	10.4575713	14.0695822	45.834694	10.4575713	2.120411174	0	0	0	0	0	0	-2.067971413	0	0	0	0	0	33.44438404	0	0.238890695	76.90921261	13.31096267	66.10382034	2.522289189	2	18
31	112	1	52	7	2	20	0	100	60.0079435	27.7037444	32.3041991	24.6293257	3.0744187	56.8788028	24.6293257	2.419738208	0	0	0	0	0	0	-2.370592999	0	0	0	0	0	50.66675248	0	0.330283065	54.96832901	19.86337917	85.62609043	2.497843303	2	107
32	108	15	51	10	2	40	10	70	60.0483132	38.9591774	21.0891358	20.1401523	18.8190251	41.069838	20.1401523	1.467031376	57.14285714	0	0	0	0	6.579027875	-1.484040469	57.14285714	6.579027875	8.227727	7.285613214	8.227727	22.64398555	7.285613214	0.22964643	48.94670085	13.24429449	50.14995656	2.442424851	2	28
36	106	2	51	10	2	30	0	80	60.0424015	19.933859	40.1085425	16.7804952	3.1533638	56.7319075	16.7804952	2.475105127	0	0	0	0	0	0	-2.177169062	0	0	0	0	0	29.33161899	0	0.38901114	55.27723276	22.37792361	100	2.424843183	2	22
32	126	33	51	10	2	40	0	100	60.0044406	47.4109763	12.5934643	36.4286631	10.9823132	48.8926496	36.4286631	1.958273768	0	0	0	0	0	0	-1.622964551	0	0	0	0	0	30.24225693	0	0.191395273	52.13093214	10.59532164	64.58680997	2.324498674	2	0
32	108	14	52	7	2	20	0	100	60.029682	31.6102838	28.4193982	13.3819127	18.2283711	41.9396768	13.3819127	1.658490283	72.72727273	100	2.829418967	0	2.829418967	4.599918163	-1.698630916	62.5	5.66221768	7.259679333	6.2612658	7.259679333	32.42867394	5.325307573	0.239839229	80.42359756	14.2866385	100	2.143295071	2	56
36	103	11	52	13	1	60	0	60	60.0083269	38.6740128	21.3343141	36.2055243	2.4684885	57.4097759	36.2055243	3.384121341	0	0	0	0	0	0	-3.257931786	0	0	0	0	0	40.51196661	0	0.48986137	75.93508544	27.12997322	82.76040475	1.916035856	2	9
36	103	33	51	10	2	40	0	70	60.0042907	42.0940692	17.9102215	34.1022096	7.9918596	51.8792857	34.1022096	2.642813965	0	0	0	0	0	0	-2.687362144	0	0	0	0	0	46.86745	0	0.237492996	71.38351371	13.91337283	72.68237043	1.77048713	2	27
32	110	9	52	9	1	20	0	30	180.0142266	44.2157665	135.7984601	19.4841785	24.731588	155.1516702	19.4841785	2.992787257	0	0	0	0	0	0	-2.771998228	0	0	0	0	0	34.78769022	0	0.418374822	30.04257936	75.63074168	85.14566306	1.478772439	2	60
33	107	31	51	10	3	20	10	90	60.0336985	29.0039841	31.0297144	19.6989917	9.3049924	50.5468958	19.6989917	1.421119725	83.33333333	100	3.228778975	0	3.228778975	4.19397741	-1.341279315	75	4.837443033	6.0194787	5.13295195	6.0194787	42.63609975	4.498227625	0.144791966	85.43678743	8.489788995	100	1.338854393	2	80
32	103	33	51	10	2	40	10	70	60.0384762	41.9496847	18.0887915	24.9005633	17.0491214	42.8671019	24.9005633	1.787364455	0	0	0	0	0	0	-1.644898373	0	0	0	0	0	40.60321168	0	0.140402735	63.22368077	7.752550354	74.05576409	1.318154758	2	27
31	113	9	51	6	1	20	0	100	60.055428	44.9941495	15.0612785	20.3826807	24.6114688	35.3325321	20.3826807	0.994156938	77.77777778	100	4.518975875	0	4.518975875	7.145395314	-0.892313712	60	10.6472879	4.85260385	8.32941428	4.85260385	56.09727167	6.6358861	0.150002251	77.21173187	39.77547086	93.34588276	1.160778081	2	56
32	107	31	51	10	3	50	10	60	60.0201809	28.2041384	31.8160425	13.7664478	14.4376906	45.6614289	13.7664478	1.291617604	77.77777778	0	0	0	0	5.836923514	-1.14448027	77.77777778	5.836923514	9.4212757	6.633446222	9.4212757	9.777505537	6.633446222	0.120406684	58.27590703	9.79052372	47.7161298	0.843096068	2	56
32	108	15	52	9	1	60	10	50	60.0236551	37.1566701	22.866985	23.451289	13.7053811	46.2483606	23.451289	1.7184288	87.5	100	18.4334125	0	18.4334125	7.8670769	-1.731506446	85.71428571	6.106020967	2.6966547	5.618968643	2.6966547	13.02837199	7.220774125	0.186507128	53.25070576	10.69877037	39.43558797	0.831871976	2	42
34	103	33	52	9	3	40	0	80	60.000974	40.0814434	19.9195306	10.4177699	29.6636735	30.2107972	10.4177699	1.110942869	0	0	0	0	0	0	-1.04465533	0	0	0	0	0	43.43118066	0	0.165858781	81.60504343	23.8573623	84.39185155	0.792367944	2	36
31	103	14	52	7	2	20	0	100	60.0567265	37.5968825	22.459844	21.6936449	15.9032376	44.2785037	21.6936449	0.991207183	0	0	0	0	0	0	-0.83048138	0	0	0	0	0	31.88992311	0	0.16140954	69.07484187	9.660532178	81.94949189	0.669053174	2	36
33	107	28	53	10	2	20	0	100	60.0438216	28.2685067	31.7753149	10.4091367	17.85937	42.0685352	10.4091367	0.759422832	77.77777778	100	8.1291216	0	8.1291216	5.383979971	-0.514340074	66.66666667	3.32512375	5.0446874	3.898311633	5.0446874	87.68733832	5.308581622	0.077041342	99.40717357	4.403624747	100	0.592826429	2	56
36	124	33	51	13	1	20	0	100	60.039095	13.146174	46.892921	8.9965623	4.1496117	55.6722115	8.9965623	3.187674276	0	0	0	0	0	0	-3.180745472	0	0	0	0	0	47.9028025	0	0.606254418	69.1984978	35.98994478	100	0.548660372	2	21
33	103	11	51	10	3	40	0	100	60.0021242	37.2864617	22.7156625	15.6308836	21.6555781	38.2225697	15.6308836	1.308760256	0	0	0	0	0	0	-1.199445021	0	0	0	0	0	17.18636985	0	0.161779761	68.86854433	9.275871423	82.74623699	0.173978673	2	54
32	103	33	52	7	2	20	0	100	60.00359	36.9863968	23.0171932	30.7708919	6.2155049	53.9283732	30.7708919	2.451193327	0	0	0	0	0	0	-2.532651407	0	0	0	0	0	63.3951229	0	0.329964258	71.27467821	19.69572087	100	0	2	9
32	109	6	53	7	2	20	0	100	60.0376327	24.0876197	35.950013	13.1235071	10.9641126	42.3267822	13.1235071	2.184023936	0	0	0	0	0	0	-2.010837326	0	0	0	0	0	43.09941288	0	0.342445686	80.95108388	18.75043968	100	0	2	27
32	120	6	53	7	2	20	0	100	60.0584507	51.517187	8.5412637	12.5877587	38.9294283	21.384983	12.5877587	0.939922207	0	0	0	0	0	0	-0.668159961	0	0	0	0	0	47.64385111	0	0.099780169	82.79606057	4.312436361	100	0	2	110
32	102	31	52	7	2	20	0	100	60.0116687	33.9031222	26.1085465	11.9299544	21.9731678	38.155057	11.9299544	1.402602148	0	0	0	0	0	0	-1.229596706	0	0	0	0	0	8.904183065	0	0.185366807	78.56262499	10.00475731	100	0	2	66
32	120	31	52	7	2	20	0	100	60.0246896	14.633235	45.3914546	8.9457407	5.6874943	17.9109595	8.9457407	1.763247423	0	0	0	0	0	0	-1.608448055	0	0	0	0	0	42.9625712	0	0.186204278	51.33907109	4.670317751	100	0	2	35
32	117	6	53	7	2	20	0	100	60.0452939	23.4455014	36.5997925	8.3289703	15.1165311	44.8995747	8.3289703	2.037473992	0	0	0	0	0	0	-1.943898399	0	0	0	0	0	39.38752548	0	0.278875939	84.17126297	18.06935513	100	0	2	135
32	106	19	52	7	2	20	0	100	60.045921	8.5944403	51.4514807	7.5396015	1.0548388	16.9596603	7.5396015	2.792613831	0	0	0	0	0	0	-2.631014857	0	0	0	0	0	60.91000799	0	0.458223846	94.63928257	10.47731383	100	0	2	20
32	108	11	52	7	2	20	0	100	60.0218427	17.4476591	42.5741836	6.9087368	10.5389223	49.5943794	6.9087368	2.624139338	66.66666667	100	2.91794355	0	2.91794355	3.21267055	-2.369621111	50	3.50739755	7.9439876	5.725692575	7.9439876	34.94875397	4.789776233	0.355233278	68.19684423	21.42558426	100	0	2	28
32	108	6	53	7	2	20	0	100	60.024147	26.1746059	33.8495411	5.9697097	20.2048962	13.8832619	5.9697097	1.011662412	90	0	0	0	0	3.232890489	-0.910167278	90	3.232890489	28.8544113	5.79504257	28.8544113	68.14939613	5.79504257	0.138761347	94.23856834	4.908433346	100	0	2	63
32	109	19	52	7	2	20	0	100	60.0038939	8.344513	51.6593809	5.3369698	3.0075432	22.6182045	5.3369698	3.141784413	0	0	0	0	0	0	-2.92714987	0	0	0	0	0	52.82336913	0	0.50785287	95.40889386	12.98077783	100	0	2	9
32	111	31	52	7	2	20	0	100	60.0077487	8.0999322	51.9078165	5.0058084	3.0941238	11.8469992	5.0058084	2.07557112	75	0	0	0	0	2.461224267	-2.223646808	0	0	0	0	6.9531323	41.64232824	3.584201275	0.354365499	93.67036639	5.640960895	100	0	2	24
32	106	6	53	7	2	20	0	100	60.017559	7.7398691	52.2776899	4.9643307	2.7755384	43.7225161	4.9643307	2.513638795	0	0	0	0	0	0	-2.189638308	0	0	0	0	0	43.89947565	0	0.56082064	100	16.28375324	100	0	2	26
32	116	20	53	7	2	20	0	100	60.0576174	31.9696107	28.0880067	3.7812874	28.1883233	32.118422	3.7812874	1.719604297	0	0	0	0	0	0	-1.714638656	0	0	0	0	0	32.35020312	0	0.350113471	79.96382607	17.35373969	100	0	2	42
32	120	15	52	7	2	20	0	100	60.02219	9.7176873	50.3045027	3.3066372	6.4110501	13.4921184	3.3066372	1.873928212	0	0	0	0	0	0	-1.742970363	0	0	0	0	0	16.26030338	0	0.248157801	72.52623821	4.960974125	100	0	2	10
32	106	33	52	10	2	40	10	70	60.0168701	44.8687701	15.1481	37.0722794	7.7964907	52.0558672	37.0722794	3.106198491	0	0	0	0	0	0	-2.860237871	0	0	0	0	0	59.4760087	0	0.38263329	99.83643844	21.59196489	100	0	2	6
32	102	33	52	10	1	40	10	70	60.058581	38.3451212	21.7134598	21.0584163	17.2867049	42.5840197	21.0584163	1.699722506	0	0	0	0	0	0	-1.568083038	0	0	0	0	0	33.46929698	0	0.229893466	55.36900436	42.51201644	100	0	2	9
36	103	11	52	9	1	40	10	70	60.0540032	20.501127	39.5528762	11.1212333	9.3798937	50.524981	11.1212333	1.921052133	0	0	0	0	0	0	-1.769519491	0	0	0	0	0	35.41050363	0	0.272711715	76.08900873	15.29885965	100	0	2	18
32	103	11	52	10	1	60	0	40	60.0038987	21.4589089	38.5449898	19.3187386	2.1401703	57.6843626	19.3187386	2.926542939	0	0	0	0	0	0	-2.919369689	0	0	0	0	0	38.10201038	0	0.359833885	59.52450587	21.56291993	100	0	2	0
31	103	33	51	7	1	60	0	100	300.0276079	60.9195903	239.1080176	24.9481818	35.9714085	263.9161876	24.9481818	1.816457364	0	0	0	0	0	0	-1.442599859	0	0	0	0	0	52.22355618	0	0.190162999	53.90467318	55.50289639	100	0	2	0
31	115	2	52	7	2	20	0	100	60.0516639	21.2377556	38.8139083	13.8148183	7.4229373	51.3827483	13.8148183	2.994323689	0	0	0	0	0	0	-2.724667058	0	0	0	0	0	51.34984567	0	0.498806267	57.05662727	48.56837007	100	0	2	35
[truncated: 1,838 more rows]
